# Supplementary material for: Validation of AIST‐SHANEL Model Based on Spatiotemporally Extensive Monitoring Data of Linear Alkylbenzene Sulfonate in Japan: Toward a Better Strategy on Deriving Predicted Environmental Concentrations
Source: Integr Environ Assess Manag. 2019 Aug 9;15(5):750–9. doi: 10.1002/ieam.4167 (PMC6852430; doi:10.1002/ieam.4167)
Supplement: Supplementary file 1 — This article contains online‐only Supplemental Data. [file IEAM-15-750-s001.xlsx]

## Sheet: Appendix_BoxPlot
	All spatiotemporal data			(a) Total 13,581			All spatiotemporal data			(b) River 11,702			Annual site mean data			(c) Total 2,202			Annual site mean data			(d) River 1,995
	tertiary mesh code	year	month	log (LAS concentration: ug/L)			tertiary mesh code	year	month	log (LAS concentration: ug/L)			tertiary mesh code	year	month	log (LAS concentration: ug/L)			tertiary mesh code	year	month	log (LAS concentration: ug/L)
				Measured	Estimated					Measured	Estimated					Measured	Estimated					Measured	Estimated
	64416307	2015	10	-0.221849	-0.229368		64416307	2015	10	-0.221849	-0.229368		57402559	2014	-	-0.20412	-0.223686		57402559	2014	-	-0.20412	-0.223686
	64414354	2015	11	-0.522879	-0.76362		64414354	2015	11	-0.522879	-0.76362		57402650	2014	-	-0.221849	-0.18593		57402650	2014	-	-0.221849	-0.18593
	64414207	2015	11	-1	-0.832084		64414207	2015	11	-1	-0.832084		57403545	2014	-	-0.212894	-0.265233		57403545	2014	-	-0.212894	-0.265233
	64414370	2015	11	-0.69897	-0.948709		64414370	2015	11	-0.69897	-0.948709		58401639	2014	-	0.144716	-0.798491		58401639	2014	-	0.144716	-0.798491
	64415434	2015	10	-0.221849	0.0422667		64415434	2015	10	-0.221849	0.0422667		59414122	2014	-	0.102662	-0.0906223		59414122	2014	-	0.102662	-0.0906223
	64415447	2015	10	-0.221849	-0.288861		64415447	2015	10	-0.221849	-0.288861		59414154	2014	-	-0.134699	-0.609595		59414154	2014	-	-0.134699	-0.609595
	64416547	2015	10	0.0413927	-0.469344		64416547	2015	10	0.0413927	-0.469344		53395044	2014	-	0.03809	-1.00642		56405379	2014	-	0.520702	-0.259124
	65424160	2015	10	0.39794	0.109505		65424160	2015	10	0.39794	0.109505		56405379	2014	-	0.520702	-0.259124		57402595	2014	-	-0.215858	-0.209076
	64415189	2015	11	-0.0457575	0.851815		64415189	2015	11	-0.0457575	0.851815		57402595	2014	-	-0.215858	-0.209076		57402656	2014	-	-0.221849	-0.24576
	64446285	2015	9	-0.0457575	-0.452932		64446285	2015	9	-0.0457575	-0.452932		57402656	2014	-	-0.221849	-0.24576		57402790	2014	-	-0.221849	-0.0717066
	64444219	2016	1	-0.221849	-2		64444219	2016	1	-0.221849	-2		57402790	2014	-	-0.221849	-0.0717066		57403520	2014	-	-0.221849	-0.414944
	65416567	2015	10	-0.221849	-0.489806		65416567	2015	10	-0.221849	-0.489806		57403520	2014	-	-0.221849	-0.414944		57403539	2014	-	-0.198368	-0.33777
	65446191	2016	1	-0.221849	-0.887877		65446191	2016	1	-0.221849	-0.887877		57403539	2014	-	-0.198368	-0.33777		57403624	2014	-	-0.139662	-0.28154
	65446191	2015	11	-0.221849	-0.896292		65446191	2015	11	-0.221849	-0.896292		57403586	2014	-	-0.0538754	-0.897824		57404524	2014	-	-0.221849	-1.08337
	65445097	2016	1	-0.221849	-1.45724		65445097	2016	1	-0.221849	-1.45724		57403624	2014	-	-0.139662	-0.28154		57405637	2014	-	0.0511525	-0.585891
	65437707	2016	1	-0.154902	-0.380907		65437707	2016	1	-0.154902	-0.380907		57404524	2014	-	-0.221849	-1.08337		57406768	2014	-	1.42229	1.2051
	65412701	2015	10	-0.221849	-0.110874		65412701	2015	10	-0.221849	-0.110874		57405615	2014	-	-0.181554	-0.603873		57407752	2014	-	0.140927	0.0499574
	61411246	2015	5	-0.221849	-0.39519		61400336	2015	5	-0.221849	-0.286151		57405637	2014	-	0.0511525	-0.585891		57416075	2014	-	1.47215	0.219349
	61400336	2015	5	-0.221849	-0.286151		60416305	2015	9	-0.221849	0.399319		57406768	2014	-	1.42229	1.2051		57416187	2014	-	0.419129	0.173322
	60416305	2015	9	-0.221849	0.399319		60416305	2015	5	-0.154902	-0.367161		57407752	2014	-	0.140927	0.0499574		58411047	2014	-	0.259275	0.0405397
	60416305	2015	5	-0.154902	-0.367161		58412104	2016	3	0.799341	0.821559		57416075	2014	-	1.47215	0.219349		58412210	2014	-	-0.0748599	-0.29696
	59415101	2015	5	-0.221849	-0.341377		58413282	2015	8	-0.221849	-1.15634		57416187	2014	-	0.419129	0.173322		58413134	2014	-	-0.129791	0.0776162
	58406785	2015	7	-0.221849	-2		58415155	2016	2	-0.221849	-0.499777		58402783	2014	-	-0.192691	-1.7048		58416130	2014	-	-0.170696	-0.122024
	59414021	2015	12	-0.221849	-0.262999		58415155	2015	8	-0.221849	-0.9722		58406785	2014	-	-0.221849	-1.51748		58417140	2014	-	-0.154902	-0.0883852
	59414021	2015	9	-0.221849	0.126525		58416102	2015	10	1	-0.0678524		58410141	2014	-	-0.181554	0.486419		59412163	2014	-	-0.12014	1.13593
	59414156	2015	8	-0.221849	-1.57157		58405743	2015	6	-0.221849	-2		58410160	2014	-	-0.124939	0.449872		59413135	2014	-	-0.139662	0.111044
	59414156	2015	5	-0.221849	-1.67801		59410110	2015	8	-0.221849	0.849421		58411047	2014	-	0.259275	0.0405397		59416144	2014	-	0.440647	-0.212906
	59401777	2015	10	-0.221849	-2		59410110	2015	4	0.322219	1.22446		58412210	2014	-	-0.0748599	-0.29696		50336358	2015	-	-0.176091	-1.37623
	59401777	2015	9	-0.221849	-2		59410170	2015	8	0.763428	-0.330568		58413134	2014	-	-0.129791	0.0776162		53395551	2015	-	0.831976	0.684548
	59410215	2015	9	-0.221849	-0.206889		59411104	2015	9	-0.221849	0.62347		58416130	2014	-	-0.170696	-0.122024		57407502	2014	-	0.00860017	-1.39772
	59415278	2015	8	-0.221849	-1.89437		59411171	2015	10	-0.221849	0.433972		58417140	2014	-	-0.154902	-0.0883852		58401792	2014	-	-0.0132283	-0.380886
	59415278	2015	8	-0.221849	-1.89437		59413135	2015	10	-0.221849	0.105193		59401777	2014	-	-0.221849	-2		58402790	2014	-	-0.130768	-1.5921
	59415299	2015	6	-0.221849	-1.99263		59413135	2015	6	-0.221849	0.195602		59410215	2014	-	-0.221849	-0.351169		58412131	2014	-	0.741152	0.103886
	58412104	2016	3	0.799341	0.821559		59413135	2015	5	-0.221849	-0.198762		59412163	2014	-	-0.12014	1.13593		53392490	2015	-	0.776459	1.19552
	58413282	2015	8	-0.221849	-1.15634		59414058	2016	3	0.944483	-0.447887		59413135	2014	-	-0.139662	0.111044		53395413	2015	-	-0.108702	-0.791559
	58415155	2016	2	-0.221849	-0.499777		59405726	2016	2	-0.221849	-1.71392		59414021	2014	-	-0.221849	-0.0601813		59414148	2014	-	-0.221849	-1.23757
	58415155	2015	8	-0.221849	-0.9722		59404736	2015	8	-0.221849	-0.0817753		59414156	2014	-	-0.221849	-1.64927		53393790	2014	-	-0.215858	1.1159
	58416102	2015	10	1	-0.0678524		59404725	2015	11	-0.221849	-0.495294		59415101	2014	-	-0.0791812	-0.0802509		53396205	2014	-	-0.0477728	0.511418
	58405743	2015	6	-0.221849	-2		59414154	2015	5	0.0791812	-0.877659		59415278	2014	-	-0.192691	-1.60076		53396406	2014	-	0.724958	0.836762
	59410110	2015	8	-0.221849	0.849421		59414154	2016	2	0.477121	-1.44429		59415299	2014	-	0.124939	-1.72239		54407142	2014	-	-0.0579919	0.310477
	59410110	2015	4	0.322219	1.22446		59417126	2015	4	-0.221849	0.676831		59416144	2014	-	0.440647	-0.212906		57402781	2014	-	-0.221849	-0.118722
	59410170	2015	8	0.763428	-0.330568		58415184	2015	10	0.690196	0.523048		50336358	2015	-	-0.176091	-1.37623		58415184	2014	-	-0.0222764	0.441235
	59411104	2015	9	-0.221849	0.62347		58417033	2015	10	-0.221849	0.0287054		50337425	2015	-	-0.360403	-1.36628		53393790	2015	-	0.0142404	1.1159
	59411171	2015	10	-0.221849	0.433972		59410059	2015	4	-0.09691	0.903703		50337540	2015	-	-0.20995	-1.4441		53394633	2015	-	0.52881	0.557523
	59413135	2015	10	-0.221849	0.105193		59410063	2016	2	-0.221849	-1.31344		53395044	2015	-	-0.0134771	-1.00642		53395658	2015	-	1.09137	0.858542
	59413135	2015	6	-0.221849	0.195602		60413224	2016	2	1.14613	-0.769303		53395551	2015	-	0.831976	0.684548		53395675	2015	-	1.3902	1.17159
	59413135	2015	5	-0.221849	-0.198762		58412210	2016	1	-0.221849	-0.854945		57407502	2014	-	0.00860017	-1.39772		53396205	2015	-	-0.137173	0.511418
	59414058	2016	3	0.944483	-0.447887		58412210	2015	8	-0.221849	-1.05304		58401792	2014	-	-0.0132283	-0.380886		53396406	2015	-	0.602964	0.836762
	59405726	2016	2	-0.221849	-1.71392		58412210	2015	7	-0.221849	-1.27252		58402790	2014	-	-0.130768	-1.5921		54407142	2015	-	0.0851716	0.310477
	59404736	2015	8	-0.221849	-0.0817753		58412210	2015	5	-0.221849	-0.466787		58412131	2014	-	0.741152	0.103886		57402559	2015	-	-0.221849	-0.223686
	59404725	2015	11	-0.221849	-0.495294		58416130	2016	3	-0.221849	-0.67358		53392490	2015	-	0.776459	1.19552		57402650	2015	-	-0.198368	-0.18593
	59414154	2015	5	0.0791812	-0.877659		58416130	2015	12	-0.221849	-0.281272		53395413	2015	-	-0.108702	-0.791559		57403545	2015	-	-0.20412	-0.265233
	59414154	2016	2	0.477121	-1.44429		58416130	2015	7	-0.221849	-0.978421		57406581	2014	-	-0.18339	-1.83499		57403624	2015	-	-0.11304	-0.28154
	59417126	2015	4	-0.221849	0.676831		58413134	2016	2	-0.221849	0.335553		59414148	2014	-	-0.221849	-1.23757		58401639	2015	-	-0.221849	-0.798491
	58415184	2015	10	0.690196	0.523048		58413134	2015	4	-0.221849	-0.127383		53393128	2014	-	-0.0437515	-0.169812		57406469	2014	-	-0.221849	-2
	58417033	2015	10	-0.221849	0.0287054		59412163	2016	3	-0.221849	-0.244467		53393130	2014	-	0.502882	-0.0644298		57406479	2014	-	-0.221849	-2
	59410059	2015	4	-0.09691	0.903703		59412163	2015	7	-0.221849	0.653028		53393790	2014	-	-0.215858	1.1159		53394695	2014	-	-0.0705811	1.21917
	59410063	2016	2	-0.221849	-1.31344		58417140	2016	2	-0.221849	-0.664515		53395031	2014	-	0.0177288	-1.14418		58417045	2014	-	-0.221849	-0.128758
	60413224	2016	2	1.14613	-0.769303		58417140	2015	6	-0.221849	-0.0376428		53396205	2014	-	-0.0477728	0.511418		59414058	2014	-	0.844063	0.525779
	58412210	2016	1	-0.221849	-0.854945		59414122	2016	2	-0.221849	-1.08149		53396406	2014	-	0.724958	0.836762		59414122	2015	-	0.0142404	-0.0906223
	58412210	2015	8	-0.221849	-1.05304		59414122	2015	7	-0.221849	-0.983843		54407142	2014	-	-0.0579919	0.310477		59414154	2015	-	-0.115393	-0.609595
	58412210	2015	7	-0.221849	-1.27252		59414122	2015	5	-0.221849	-0.315371		57402781	2014	-	-0.221849	-0.118722		52372064	2014	-	1.21831	0.294695
	58412210	2015	5	-0.221849	-0.466787		59416144	2016	1	-0.221849	-1.07777		58415184	2014	-	-0.0222764	0.441235		53383437	2014	-	0.438345	0.133102
	58416130	2016	3	-0.221849	-0.67358		59416144	2015	5	0.278754	-0.480155		53393128	2015	-	-0.215858	-0.169812		52372015	2015	-	0.11185	0.929974
	58416130	2015	12	-0.221849	-0.281272		60414211	2015	7	-0.221849	-1.8387		53393130	2015	-	0.447158	-0.0644298		52372064	2015	-	0.97255	0.294695
	58416130	2015	7	-0.221849	-0.978421		57402594	2016	3	-0.0457575	-0.740298		53393790	2015	-	0.0142404	1.1159		53383437	2015	-	0.516866	0.133102
	58413134	2016	2	-0.221849	0.335553		57402594	2015	11	-0.221849	-0.880144		53394633	2015	-	0.52881	0.557523		53387744	2015	-	-0.221849	-1.66379
	58413134	2015	4	-0.221849	-0.127383		57402594	2015	7	-0.154902	-0.907728		53395031	2015	-	-0.207025	-1.14418		53394695	2015	-	0.496584	1.27912
	59412163	2016	3	-0.221849	-0.244467		57403615	2015	5	-0.221849	1.06867		53395658	2015	-	1.09137	0.858542		56392701	2014	-	1.2737	-0.615862
	59412163	2015	7	-0.221849	0.653028		57403624	2016	1	-0.221849	-1.26351		53395675	2015	-	1.3902	1.17159		56400382	2014	-	0.418301	0.114177
	58417140	2016	2	-0.221849	-0.664515		57403624	2015	8	-0.221849	-1.87902		53396205	2015	-	-0.137173	0.511418		51322147	2014	-	-0.221849	-0.249286
	58417140	2015	6	-0.221849	-0.0376428		57403633	2016	1	0.278754	-1.22963		53396406	2015	-	0.602964	0.836762		51322155	2014	-	-0.221849	-0.236248
	59414122	2016	2	-0.221849	-1.08149		57403633	2015	5	-0.221849	-0.00260915		54391051	2015	-	-0.221849	-1.01619		51322174	2014	-	-0.221849	-0.191215
	59414122	2015	7	-0.221849	-0.983843		57403572	2015	8	-0.221849	-1.80638		54407142	2015	-	0.0851716	0.310477		51341313	2014	-	-0.221849	-0.0920023
	59414122	2015	5	-0.221849	-0.315371		57402768	2016	3	-0.221849	0.941089		57402559	2015	-	-0.221849	-0.223686		52320414	2014	-	-0.221849	0.0927616
	59416144	2016	1	-0.221849	-1.07777		57402768	2016	2	-0.221849	0.817081		57402650	2015	-	-0.198368	-0.18593		52321316	2014	-	-0.139662	0.0857988
	59416144	2015	5	0.278754	-0.480155		58412131	2015	8	-0.221849	-1.24538		57403545	2015	-	-0.20412	-0.265233		52351570	2014	-	-0.221849	0.199152
	60414211	2015	7	-0.221849	-1.8387		57403545	2016	2	-0.09691	-0.470493		57403624	2015	-	-0.11304	-0.28154		52366617	2014	-	1.54231	1.0065
	57405615	2016	3	-0.221849	-0.631213		57404524	2016	3	-0.221849	-1.57297		58401639	2015	-	-0.221849	-0.798491		52367720	2014	-	1.20795	1.29842
	58410141	2015	5	-0.221849	0.373251		57404524	2016	1	-0.221849	-1.5596		57406469	2014	-	-0.221849	-2		52372299	2014	-	0.119476	-0.386185
	58410160	2015	11	-0.221849	-0.0147096		57404524	2015	12	-0.221849	-1.37684		57406479	2014	-	-0.221849	-2		52373125	2014	-	0.628389	0.0270913
	58410160	2015	8	-0.221849	-1.24818		57401761	2015	12	-0.09691	0.172543		51322182	2014	-	-0.221849	-0.128262		52373131	2014	-	0.638489	0.208334
	58410160	2015	7	-0.221849	-1.23608		57401761	2015	5	-0.221849	0.792395		53394695	2014	-	-0.0705811	1.21917		52373203	2014	-	0.444565	-0.0118239
	58410160	2015	4	-0.221849	-0.0021482		57415025	2015	6	-0.0457575	0.0177573		58417045	2014	-	-0.221849	-0.128758		52373414	2014	-	-0.221849	-0.326319
	57402545	2015	11	-1	-0.617594		57400552	2016	2	-0.221849	0.0699636		59414058	2014	-	0.844063	0.525779		52373491	2014	-	-0.221849	-0.235121
	57402545	2015	8	-1	-1.8729		57400552	2015	7	-0.221849	-0.759566		51322182	2015	-	-0.221849	-0.128262		52373592	2014	-	-0.221849	-0.37196
	57406581	2016	2	-0.221849	-2		57400552	2015	5	-0.221849	0.0215787		59414122	2015	-	0.0142404	-0.0906223		52375198	2014	-	-0.124939	-0.187432
	57403610	2016	2	-0.221849	-0.746646		57401742	2016	2	1	0.874802		59414154	2015	-	-0.115393	-0.609595		52375199	2014	-	-0.221849	-0.314273
	57403610	2015	10	-0.221849	-1.36248		57401628	2016	3	0.544068	1.14241		52372064	2014	-	1.21831	0.294695		52376138	2014	-	0.0511525	0.639756
	57403555	2016	3	-0.221849	-0.627827		57415038	2015	8	-1	-0.630469		53383437	2014	-	0.438345	0.133102		52376278	2014	-	0.0606978	-0.250264
	57402594	2016	3	-0.0457575	-0.740298		57405637	2016	2	-0.221849	-0.220288		52372015	2015	-	0.11185	0.929974		53383425	2014	-	0.589205	0.112588
	57402594	2015	11	-0.221849	-0.880144		57415204	2016	2	-1	0.553993		52372064	2015	-	0.97255	0.294695		53384452	2014	-	-0.20412	-0.697038
	57402594	2015	7	-0.154902	-0.907728		57417282	2015	5	-1	-0.653786		53383437	2015	-	0.516866	0.133102		53387744	2014	-	-0.221849	-1.6435
	57403615	2015	5	-0.221849	1.06867		57402750	2015	4	-0.09691	-0.84754		53387744	2015	-	-0.221849	-1.66379		53390259	2014	-	0.197281	0.243323
	57403624	2016	1	-0.221849	-1.26351		57402650	2016	3	-0.154902	-0.331598		53394695	2015	-	0.496584	1.27912		53392229	2014	-	-0.20412	-0.0999243
	57403624	2015	8	-0.221849	-1.87902		57402559	2015	10	-0.221849	-0.332225		56392701	2014	-	1.2737	-0.615862		53393203	2014	-	-0.221849	-0.224924
	57403633	2016	1	0.278754	-1.22963		57402650	2015	8	-0.221849	-0.735659		56400382	2014	-	0.418301	0.114177		53394256	2014	-	-0.0538754	-0.496414
	57403633	2015	5	-0.221849	-0.00260915		57402650	2015	6	-0.221849	-0.312644		51322147	2014	-	-0.221849	-0.249286		53394608	2014	-	0.10551	0.782829
	57403572	2015	8	-0.221849	-1.80638		57402650	2015	4	-0.221849	0.254521		51322155	2014	-	-0.221849	-0.236248		53395204	2014	-	-0.20412	-0.664208
	57402768	2016	3	-0.221849	0.941089		57402595	2016	1	-0.09691	-1.17918		51322174	2014	-	-0.221849	-0.191215		53395478	2014	-	0.557307	0.908887
	57402768	2016	2	-0.221849	0.817081		57402656	2015	5	-0.221849	-0.124342		51323069	2014	-	-0.221849	-0.041946		53395549	2014	-	0.756509	0.661286
	58412131	2015	8	-0.221849	-1.24538		57403520	2015	9	-0.221849	0.0653836		51341313	2014	-	-0.221849	-0.0920023		53395551	2014	-	0.740363	0.684548
	57403545	2016	2	-0.09691	-0.470493		57416030	2015	5	0.633468	-0.216658		52320414	2014	-	-0.221849	0.0927616		53395552	2014	-	0.58452	1.413
	57404524	2016	3	-0.221849	-1.57297		57406469	2015	6	-0.221849	-2		52321316	2014	-	-0.139662	0.0857988		53395658	2014	-	1.10975	0.858542
	57404524	2016	1	-0.221849	-1.5596		57406479	2015	7	-0.221849	-2		52351570	2014	-	-0.221849	0.199152		53395675	2014	-	1.18729	1.17159
	57404524	2015	12	-0.221849	-1.37684		57407502	2016	2	-0.221849	-2		52366617	2014	-	1.54231	1.0065		53396264	2014	-	-0.124939	0.0981561
	57401761	2015	12	-0.09691	0.172543		57407502	2015	10	-0.221849	-1.27693		52367720	2014	-	1.20795	1.29842		53396310	2014	-	0.499458	0.484937
	57401761	2015	5	-0.221849	0.792395		57407502	2015	5	-0.221849	-1.28226		52372299	2014	-	0.119476	-0.386185		53397254	2014	-	0.598426	0.366613
	57415025	2015	6	-0.0457575	0.0177573		57406768	2016	1	1.20412	-0.223697		52373125	2014	-	0.628389	0.0270913		53397267	2014	-	0.448449	0.791436
	57400552	2016	2	-0.221849	0.0699636		57406768	2015	10	0.954243	1.35524		52373131	2014	-	0.638489	0.208334		53397599	2014	-	0.889302	1.17814
	57400552	2015	7	-0.221849	-0.759566		57406768	2015	9	0.995635	1.1859		52373203	2014	-	0.444565	-0.0118239		53397626	2014	-	1.19659	1.01611
	57400552	2015	5	-0.221849	0.0215787		57416075	2015	4	1.20412	0.25894		52373414	2014	-	-0.221849	-0.326319		54381732	2014	-	-0.221849	-1.05085
	57401742	2016	2	1	0.874802		57407752	2015	12	0.0791812	-0.0203603		52373491	2014	-	-0.221849	-0.235121		54383673	2014	-	0.428675	-1.15063
	57401628	2016	3	0.544068	1.14241		57407752	2015	8	-0.221849	-0.764705		52373592	2014	-	-0.221849	-0.37196		54386469	2014	-	0.0246225	-0.426558
	57415038	2015	8	-1	-0.630469		57416187	2016	1	0.778151	-0.618		52375198	2014	-	-0.124939	-0.187432		54390013	2014	-	0.094005	0.184202
	57405637	2016	2	-0.221849	-0.220288		57416187	2015	9	0	0.55394		52375199	2014	-	-0.221849	-0.314273		54390038	2014	-	0.759668	0.473433
	57415204	2016	2	-1	0.553993		57416187	2015	7	-0.221849	-1.20445		52376138	2014	-	0.0511525	0.639756		54390098	2014	-	0.0791812	-0.162606
	57417282	2015	5	-1	-0.653786		58401763	2016	1	0.477121	-0.926342		52376278	2014	-	0.0606978	-0.250264		54390157	2014	-	0.413579	-0.141353
	57402750	2015	4	-0.09691	-0.84754		58401766	2015	11	-0.221849	-0.267203		53383425	2014	-	0.589205	0.112588		54390261	2014	-	1.26717	0.350984
	57402650	2016	3	-0.154902	-0.331598		58411047	2016	1	0.50515	-1.03101		53384452	2014	-	-0.20412	-0.697038		54390327	2014	-	0.750765	1.21008
	57402559	2015	10	-0.221849	-0.332225		58411047	2015	12	0.146128	-1.08655		53387744	2014	-	-0.221849	-1.6435		54390353	2014	-	1.18208	0.82181
	57402650	2015	8	-0.221849	-0.735659		58411047	2015	4	-0.0457575	-0.148459		53390259	2014	-	0.197281	0.243323		54390602	2014	-	0.779356	0.944361
	57402650	2015	6	-0.221849	-0.312644		58402790	2015	9	-0.221849	-1.7891		53392229	2014	-	-0.20412	-0.0999243		54392008	2014	-	0.213075	-0.428097
	57402650	2015	4	-0.221849	0.254521		58401792	2015	11	-0.09691	-0.331495		53393203	2014	-	-0.221849	-0.224924		54392177	2014	-	0.88148	1.12864
	57402595	2016	1	-0.09691	-1.17918		58401639	2015	6	-0.221849	-1.19749		53394256	2014	-	-0.0538754	-0.496414		54392274	2014	-	1.0236	0.907
	57402656	2015	5	-0.221849	-0.124342		56407385	2015	10	0.0791812	-1.34332		53394608	2014	-	0.10551	0.782829		54392466	2014	-	1.1646	1.10363
	57403520	2015	9	-0.221849	0.0653836		56407444	2016	1	-0.221849	-1.4789		53395204	2014	-	-0.20412	-0.664208		54392552	2014	-	1.22423	0.956026
	57416030	2015	5	0.633468	-0.216658		56407444	2015	6	-0.221849	-1.67324		53395478	2014	-	0.557307	0.908887		54392696	2014	-	0.22617	0.761462
	57406469	2015	6	-0.221849	-2		57401619	2015	8	-1	-1.38593		53395549	2014	-	0.756509	0.661286		54393023	2014	-	0.775125	0.248998
	57406479	2015	7	-0.221849	-2		57401619	2015	4	-0.0457575	0.228883		53395551	2014	-	0.740363	0.684548		54393079	2014	-	-0.0835461	-0.221391
	57407502	2016	2	-0.221849	-2		56407600	2015	10	-0.69897	-0.340954		53395552	2014	-	0.58452	1.413		54393303	2014	-	1.8399	1.15907
	57407502	2015	10	-0.221849	-1.27693		57403624	2015	4	-0.221849	0.26596		53395658	2014	-	1.10975	0.858542		54393369	2014	-	0.228315	0.160496
	57407502	2015	5	-0.221849	-1.28226		57403545	2016	3	-0.09691	-0.975532		53395675	2014	-	1.18729	1.17159		54393431	2014	-	1.08338	1.10106
	57406768	2016	1	1.20412	-0.223697		57403545	2016	2	-0.221849	-0.470493		53396264	2014	-	-0.124939	0.0981561		54393434	2014	-	0.124939	0.480666
	57406768	2015	10	0.954243	1.35524		57403545	2015	7	-0.221849	-1.29112		53396310	2014	-	0.499458	0.484937		54393448	2014	-	0.0606978	0.669628
	57406768	2015	9	0.995635	1.1859		57403545	2015	6	-0.221849	-0.515999		53397254	2014	-	0.598426	0.366613		54393461	2014	-	-0.0538754	0.593377
	57416075	2015	4	1.20412	0.25894		57402781	2015	11	-0.0457575	-0.249804		53397267	2014	-	0.448449	0.791436		54393462	2014	-	0.166331	0.609035
	57407752	2015	12	0.0791812	-0.0203603		59400015	2015	9	-0.221849	0.196982		53397599	2014	-	0.889302	1.17814		54393495	2014	-	0.173672	0.626776
	57407752	2015	8	-0.221849	-0.764705		60403431	2015	10	0.146128	0.462854		53397626	2014	-	1.19659	1.01611		54393519	2014	-	0.0638336	0.401919
	57416187	2016	1	0.778151	-0.618		58401106	2015	8	-0.221849	-0.0387408		54381732	2014	-	-0.221849	-1.05085		54393558	2014	-	0.0314085	0.979986
	57416187	2015	9	0	0.55394		57404264	2015	8	-0.221849	-1.81278		54383673	2014	-	0.428675	-1.15063		54393770	2014	-	0.0107239	0.729324
	57416187	2015	7	-0.221849	-1.20445		57405277	2016	2	-0.09691	-0.258277		54386469	2014	-	0.0246225	-0.426558		54394321	2014	-	0.138303	0.00946152
	58401763	2016	1	0.477121	-0.926342		56407181	2015	5	0.431364	0.181896		54390013	2014	-	0.094005	0.184202		54394330	2014	-	-0.0835461	0.00276703
	58401766	2015	11	-0.221849	-0.267203		56405300	2015	5	-0.221849	-1.14165		54390038	2014	-	0.759668	0.473433		54394331	2014	-	0.03809	0.32562
	58411047	2016	1	0.50515	-1.03101		56400330	2015	11	0.832509	0.138191		54390098	2014	-	0.0791812	-0.162606		54394566	2014	-	0.0413927	0.645185
	58411047	2015	12	0.146128	-1.08655		56403482	2016	2	1.6721	-0.00115052		54390157	2014	-	0.413579	-0.141353		54394666	2014	-	-0.0879552	0.4929
	58411047	2015	4	-0.0457575	-0.148459		56404387	2015	8	0.857332	-0.539621		54390261	2014	-	1.26717	0.350984		54394694	2014	-	-0.0879552	0.411113
	58402790	2015	9	-0.221849	-1.7891		56404387	2015	5	0.857332	-0.554129		54390327	2014	-	0.750765	1.21008		54394748	2014	-	-0.0621479	0.643907
	58401792	2015	11	-0.09691	-0.331495		56392790	2015	6	-0.09691	0.664355		54390353	2014	-	1.18208	0.82181		54395091	2014	-	0.0107239	-0.366759
	58401639	2015	6	-0.221849	-1.19749		56392701	2015	5	1.65321	-0.512356		54390602	2014	-	0.779356	0.944361		54395222	2014	-	-0.0261028	-1.00382
	56407385	2015	10	0.0791812	-1.34332		56405379	2015	8	0.361728	-0.726024		54391051	2014	-	-0.221849	-1.01619		54395239	2014	-	0	-0.231689
	56407444	2016	1	-0.221849	-1.4789		56400382	2015	11	0.113943	0.0751103		54392008	2014	-	0.213075	-0.428097		54396010	2014	-	0.269124	-0.263577
	56407444	2015	6	-0.221849	-1.67324		56391430	2015	6	-0.221849	-1.41229		54392177	2014	-	0.88148	1.12864		54396528	2014	-	-0.221849	0.130414
	57401619	2015	8	-1	-1.38593		56392668	2015	11	0.322219	0.239898		54392274	2014	-	1.0236	0.907		54396781	2014	-	-0.160103	0.785606
	57401619	2015	4	-0.0457575	0.228883		55396653	2015	6	-0.221849	-0.041939		54392466	2014	-	1.1646	1.10363		54397065	2014	-	-0.0835461	-0.59346
	56407600	2015	10	-0.69897	-0.340954		55405373	2015	6	0.113943	-0.388853		54392552	2014	-	1.22423	0.956026		54397366	2014	-	0.113943	-0.793039
	57403624	2015	4	-0.221849	0.26596		56404377	2015	11	0.869232	-0.30399		54392696	2014	-	0.22617	0.761462		54397765	2014	-	-0.221849	0.832759
	57403545	2016	3	-0.09691	-0.975532		56404377	2015	5	0.770852	-0.672065		54393023	2014	-	0.775125	0.248998		54405020	2014	-	0.18089	0.768875
	57403545	2016	2	-0.221849	-0.470493		56400382	2015	8	-0.09691	-0.114617		54393079	2014	-	-0.0835461	-0.221391		54405092	2014	-	-0.110698	0.923289
	57403545	2015	7	-0.221849	-1.29112		54393768	2015	10	-0.221849	0.55501		54393303	2014	-	1.8399	1.15907		55380718	2014	-	-0.0109954	-0.0939659
	57403545	2015	6	-0.221849	-0.515999		54400017	2015	10	-0.0457575	0.689522		54393369	2014	-	0.228315	0.160496		55380719	2014	-	-0.160103	-0.6072
	57402781	2015	11	-0.0457575	-0.249804		54400017	2015	4	-0.154902	-0.0103049		54393431	2014	-	1.08338	1.10106		55390590	2014	-	0.18089	-0.62071
	59400015	2015	9	-0.221849	0.196982		54391588	2016	2	0.612784	0.911991		54393434	2014	-	0.124939	0.480666		55390599	2014	-	-0.192691	-0.65443
	60403431	2015	10	0.146128	0.462854		54392623	2015	10	0.50515	1.00738		54393448	2014	-	0.0606978	0.669628		55390621	2014	-	0.0314085	1.29121
	58401106	2015	8	-0.221849	-0.0387408		54390794	2016	1	1.04139	-0.210504		54393461	2014	-	-0.0538754	0.593377		55391305	2014	-	-0.215858	-0.246845
	57404264	2015	8	-0.221849	-1.81278		54390794	2015	7	-0.221849	0.507884		54393462	2014	-	0.166331	0.609035		55391537	2014	-	-0.0457575	-1.58558
	57405277	2016	2	-0.09691	-0.258277		54392646	2016	2	0.278754	0.980686		54393495	2014	-	0.173672	0.626776		55394749	2014	-	-0.215858	-0.604048
	56407181	2015	5	0.431364	0.181896		54406257	2015	8	-0.221849	-0.688248		54393519	2014	-	0.0638336	0.401919		55400062	2014	-	0.0761548	0.628699
	56403180	2015	6	-0.221849	-1.19024		54405273	2015	10	-0.221849	0.154293		54393558	2014	-	0.0314085	0.979986		55400182	2014	-	-0.00363428	-0.178132
	56402012	2015	6	-0.221849	-0.185871		55401279	2015	12	0.0413927	-1.1029		54393770	2014	-	0.0107239	0.729324		55401049	2014	-	0.0314085	0.576579
	56405300	2015	5	-0.221849	-1.14165		55401279	2015	4	0.230449	-0.147091		54394321	2014	-	0.138303	0.00946152		55401231	2014	-	-0.0835461	-0.440253
	56400330	2015	11	0.832509	0.138191		55401228	2015	8	0.230449	-1.29805		54394330	2014	-	-0.0835461	0.00276703		55402004	2014	-	-0.149762	0.552662
	56403482	2016	2	1.6721	-0.00115052		55400390	2016	2	0.80618	0.0649452		54394331	2014	-	0.03809	0.32562		55402029	2014	-	0.146128	0.194593
	56404387	2015	8	0.857332	-0.539621		55400390	2015	12	0.113943	-1.07161		54394566	2014	-	0.0413927	0.645185		55403100	2014	-	-0.0261028	-0.0927006
	56404387	2015	5	0.857332	-0.554129		55400390	2015	8	0.113943	-1.07171		54394666	2014	-	-0.0879552	0.4929		55403141	2014	-	-0.154902	-0.172297
	56392790	2015	6	-0.09691	0.664355		54406347	2015	10	-0.154902	0.437589		54394694	2014	-	-0.0879552	0.411113		55404040	2014	-	-0.106053	-0.154892
	56392701	2015	5	1.65321	-0.512356		54406403	2015	5	-0.522879	0.392752		54394748	2014	-	-0.0621479	0.643907		56392668	2014	-	0.10551	-0.23029
	56405379	2015	8	0.361728	-0.726024		54406407	2016	2	0.70757	1.15923		54395091	2014	-	0.0107239	-0.366759		56393701	2014	-	-0.0835461	-0.570086
	56400382	2015	11	0.113943	0.0751103		54406407	2015	12	0.778151	0.371342		54395222	2014	-	-0.0261028	-1.00382		56404377	2014	-	0.352183	-0.379604
	56391430	2015	6	-0.221849	-1.41229		54406407	2015	8	-0.221849	0.442055		54395239	2014	-	0	-0.231689		56405396	2014	-	0.454845	-1.46407
	56392668	2015	11	0.322219	0.239898		54405495	2015	11	-1	0.00674621		54396010	2014	-	0.269124	-0.263577		56405491	2014	-	0.352183	-0.452625
	55396653	2015	6	-0.221849	-0.041939		54407351	2015	11	-1	-0.87108		54396528	2014	-	-0.221849	0.130414		56407600	2014	-	0.466126	0.01451
	55405373	2015	6	0.113943	-0.388853		53407423	2015	8	-0.221849	-0.345681		54396781	2014	-	-0.160103	0.785606		57401619	2014	-	0.278754	-0.193277
	56404377	2015	11	0.869232	-0.30399		53407461	2015	8	-0.221849	0.135085		54397065	2014	-	-0.0835461	-0.59346		57402502	2014	-	0.10551	-0.436727
	56404377	2015	5	0.770852	-0.672065		53407461	2015	6	0	0.579136		54397366	2014	-	0.113943	-0.793039		57402542	2014	-	-0.20412	-0.253521
	56400382	2015	8	-0.09691	-0.114617		53407458	2016	2	1.83251	0.778946		54397765	2014	-	-0.221849	0.832759		57402715	2014	-	-0.69897	-0.297914
	54403431	2015	6	-0.221849	0.144927		53407458	2015	12	2.11394	-0.256636		54405020	2014	-	0.18089	0.768875		57402740	2014	-	-0.39794	-0.267606
	53406449	2015	8	-1	-0.630739		53407458	2015	8	1.81954	-0.421734		54405092	2014	-	-0.110698	0.923289		57402750	2014	-	0.565257	-0.884389
	54400415	2015	5	-1	0.591046		54400422	2015	6	0.643453	0.364084		55380718	2014	-	-0.0109954	-0.0939659		57402752	2014	-	-0.823909	-0.148436
	54400169	2015	11	-1	0.648128		54401379	2015	6	0.113943	0.135866		55380719	2014	-	-0.160103	-0.6072		57414181	2014	-	0.284431	0.132292
	54400169	2015	8	-1	0.303325		54401480	2016	2	1.17609	0.9793		55380761	2014	-	-0.192691	-0.380098		57415038	2014	-	0.09691	0.208025
	54393768	2015	10	-0.221849	0.55501		54403325	2015	6	0.255273	0.235788		55381197	2014	-	-0.221849	-0.412373		57415204	2014	-	-0.0705811	0.12973
	54400017	2015	10	-0.0457575	0.689522		54403325	2015	4	0.361728	0.579779		55390590	2014	-	0.18089	-0.62071		57416030	2014	-	0.230449	-0.0776119
	54400017	2015	4	-0.154902	-0.0103049		54403481	2015	4	1.61278	0.645027		55390599	2014	-	-0.192691	-0.65443		57416138	2014	-	-0.20412	0.183903
	54391588	2016	2	0.612784	0.911991		54403343	2015	10	0.176091	0.758208		55390621	2014	-	0.0314085	1.29121		57416145	2014	-	0.161368	0.260441
	54392623	2015	10	0.50515	1.00738		54401332	2015	6	0.568202	0.218252		55391305	2014	-	-0.215858	-0.246845		57416214	2014	-	-0.323306	-0.826668
	54390794	2016	1	1.04139	-0.210504		54401298	2015	12	1.25527	0.179168		55391537	2014	-	-0.0457575	-1.58558		57417282	2014	-	-0.240332	-0.753255
	54390794	2015	7	-0.221849	0.507884		54401238	2015	8	0.447158	0.30631		55392451	2014	-	-0.221849	-1.89279		58401763	2014	-	0.469822	-0.752886
	54392646	2016	2	0.278754	0.980686		54401238	2015	6	0.447158	0.506154		55392575	2014	-	-0.221849	-1.94885		58401765	2014	-	0.0107239	-0.68382
	54406257	2015	8	-0.221849	-0.688248		54401131	2015	10	0.113943	0.852144		55393214	2014	-	-0.221849	-2		58401766	2014	-	-0.187087	-0.679594
	54405273	2015	10	-0.221849	0.154293		54401131	2015	6	-0.221849	0.448316		55394749	2014	-	-0.215858	-0.604048		58411024	2014	-	0.278754	-0.477523
	55401279	2015	12	0.0413927	-1.1029		54400165	2015	8	0.113943	-0.0807364		55400062	2014	-	0.0761548	0.628699		58412104	2014	-	0.146128	0.48368
	55401279	2015	4	0.230449	-0.147091		54400211	2016	2	0.838849	1.01294		55400182	2014	-	-0.00363428	-0.178132		58412113	2014	-	0.877947	0.61981
	55401228	2015	8	0.230449	-1.29805		54400211	2015	12	0.732394	-0.106289		55401049	2014	-	0.0314085	0.576579		58412212	2014	-	0.515211	0.381656
	55400390	2016	2	0.80618	0.0649452		54393741	2015	12	0.278754	0.402951		55401231	2014	-	-0.0835461	-0.440253		58412273	2014	-	0.410777	0.457507
	55400390	2015	12	0.113943	-1.07161		54393741	2015	10	-0.154902	0.70445		55402004	2014	-	-0.149762	0.552662		58412296	2014	-	1.07918	0.553285
	55400390	2015	8	0.113943	-1.07171		54393741	2015	8	0.146128	0.424425		55402029	2014	-	0.146128	0.194593		58413007	2014	-	-0.221849	-0.0684531
	54406347	2015	10	-0.154902	0.437589		54405400	2015	6	0.380211	0.809058		55403100	2014	-	-0.0261028	-0.0927006		58413033	2014	-	-0.221849	-0.383419
	54406403	2015	5	-0.522879	0.392752		54404416	2016	2	0.491362	0.50696		55403141	2014	-	-0.154902	-0.172297		58413282	2014	-	0.0881361	0.161405
	54406407	2016	2	0.70757	1.15923		54404416	2015	10	0.113943	0.516649		55404040	2014	-	-0.106053	-0.154892		58414008	2014	-	-0.221849	-0.0783915
	54406407	2015	12	0.778151	0.371342		53406121	2016	1	0.0413927	-0.778654		56392668	2014	-	0.10551	-0.23029		58414049	2014	-	-0.0705811	0.639108
	54406407	2015	8	-0.221849	0.442055		54404441	2015	11	-1	-0.0240657		56393701	2014	-	-0.0835461	-0.570086		58415155	2014	-	-0.170696	0.67713
	54405495	2015	11	-1	0.00674621		54405304	2015	8	-1	-0.871561		56404377	2014	-	0.352183	-0.379604		58416048	2014	-	-0.221849	0.411173
	54407351	2015	11	-1	-0.87108		54391576	2015	11	-0.69897	-0.036657		56405396	2014	-	0.454845	-1.46407		58416102	2014	-	-0.139662	0.111271
	53407423	2015	8	-0.221849	-0.345681		54391576	2015	5	-0.39794	0.592095		56405491	2014	-	0.352183	-0.452625		58417033	2014	-	-0.221849	0.204174
	53407461	2015	8	-0.221849	0.135085		54392696	2016	3	-0.221849	0.455202		56407600	2014	-	0.466126	0.01451		58417386	2014	-	-0.187087	-0.198836
	53407461	2015	6	0	0.579136		54394694	2016	3	-0.0457575	0.277403		57401619	2014	-	0.278754	-0.193277		59403796	2014	-	-0.187087	-0.223771
	53407458	2016	2	1.83251	0.778946		54394694	2015	11	-0.221849	0.422605		57402502	2014	-	0.10551	-0.436727		59404725	2014	-	-0.221849	-0.533837
	53407458	2015	12	2.11394	-0.256636		54394694	2015	10	-0.221849	0.356211		57402542	2014	-	-0.20412	-0.253521		59404736	2014	-	-0.221849	-0.275253
	53407458	2015	8	1.81954	-0.421734		54396528	2015	12	0.591065	-0.979916		57402715	2014	-	-0.69897	-0.297914		59405699	2014	-	-0.221849	-1.93367
	54400422	2015	6	0.643453	0.364084		54396528	2015	8	0.0791812	-0.0949383		57402740	2014	-	-0.39794	-0.267606		59405726	2014	-	-0.221849	-0.815025
	54401379	2015	6	0.113943	0.135866		54393519	2015	4	0.255273	0.192897		57402750	2014	-	0.565257	-0.884389		59410059	2014	-	-0.0109954	0.506735
	54401480	2016	2	1.17609	0.9793		54393558	2016	3	0.380211	0.768264		57402752	2014	-	-0.823909	-0.148436		59410063	2014	-	-0.221849	0.0735351
	54403325	2015	6	0.255273	0.235788		54393558	2016	1	0.612784	0.140802		57414181	2014	-	0.284431	0.132292		59410110	2014	-	-0.0835461	0.931563
	54403325	2015	4	0.361728	0.579779		54393558	2015	8	-0.221849	0.795779		57415038	2014	-	0.09691	0.208025		59410170	2014	-	0.678973	0.142061
	54403481	2015	4	1.61278	0.645027		54394566	2016	1	0.544068	-0.734768		57415204	2014	-	-0.0705811	0.12973		59410412	2014	-	-0.0338583	-0.273864
	54403343	2015	10	0.176091	0.758208		54394566	2015	12	0.39794	-0.508172		57416030	2014	-	0.230449	-0.0776119		59411104	2014	-	0.210853	0.292245
	54401332	2015	6	0.568202	0.218252		54394566	2015	10	-0.221849	0.607165		57416138	2014	-	-0.20412	0.183903		59411143	2014	-	-0.221849	-0.364768
	54401298	2015	12	1.25527	0.179168		54393527	2015	8	-0.221849	0.680566		57416145	2014	-	0.161368	0.260441		59411171	2014	-	-0.221849	0.420001
	54401238	2015	8	0.447158	0.30631		54393448	2015	12	0.892095	0.297906		57416214	2014	-	-0.323306	-0.826668		59411262	2014	-	-0.09691	-0.73471
	54401238	2015	6	0.447158	0.506154		54393448	2015	8	-0.221849	0.23878		57417282	2014	-	-0.240332	-0.753255		59412122	2014	-	-0.110698	0.588359
	54401131	2015	10	0.113943	0.852144		54393448	2015	4	-0.221849	-0.38026		58401506	2014	-	-0.90309	-0.606995		59412125	2014	-	-0.221849	0.185457
	54401131	2015	6	-0.221849	0.448316		54393461	2016	3	0.255273	-0.29106		58401763	2014	-	0.469822	-0.752886		59412184	2014	-	0.0881361	0.295386
	54400165	2015	8	0.113943	-0.0807364		54393369	2015	6	0.322219	-0.00577552		58401765	2014	-	0.0107239	-0.68382		59417126	2014	-	-0.221849	0.23034
	54400211	2016	2	0.838849	1.01294		54393369	2015	5	0.20412	0.396116		58401766	2014	-	-0.187087	-0.679594		60412291	2014	-	0.113943	-0.458421
	54400211	2015	12	0.732394	-0.106289		54394321	2015	5	-0.221849	0.276609		58411024	2014	-	0.278754	-0.477523		60413224	2014	-	1.22207	-0.6662
	54393741	2015	12	0.278754	0.402951		54394330	2016	1	1.20412	-0.0921319		58412104	2014	-	0.146128	0.48368		63416784	2014	-	-0.221849	-1.15335
	54393741	2015	10	-0.154902	0.70445		54397366	2015	8	-0.09691	-1.94776		58412113	2014	-	0.877947	0.61981		64401376	2014	-	-0.221849	-0.76045
	54393741	2015	8	0.146128	0.424425		54405020	2015	6	-0.221849	0.63513		58412212	2014	-	0.515211	0.381656		64444219	2014	-	-0.221849	-1.95273
	54405400	2015	6	0.380211	0.809058		54405092	2015	5	-0.221849	1.05647		58412273	2014	-	0.410777	0.457507		65416567	2014	-	-0.221849	-1.15739
	54404416	2016	2	0.491362	0.50696		54394748	2016	3	0.176091	0.581483		58412296	2014	-	1.07918	0.553285		65435607	2014	-	-0.221849	-0.750924
	54404416	2015	10	0.113943	0.516649		55390621	2015	10	-0.221849	1.29888		58413007	2014	-	-0.221849	-0.0684531		65437707	2014	-	-0.221849	-0.424004
	53406121	2016	1	0.0413927	-0.778654		54393770	2015	7	-0.221849	0.756291		58413033	2014	-	-0.221849	-0.383419		65440416	2014	-	-0.221849	-1.383
	54404441	2015	11	-1	-0.0240657		54396781	2016	1	-0.221849	-0.631972		58413282	2014	-	0.0881361	0.161405		65445097	2014	-	-0.221849	-1.46756
	54405304	2015	8	-1	-0.871561		54397765	2016	1	-0.221849	-0.475984		58414008	2014	-	-0.221849	-0.0783915		65446191	2014	-	-0.221849	-0.944431
	54391576	2015	11	-0.69897	-0.036657		54397765	2015	12	-0.221849	0.0992078		58414049	2014	-	-0.0705811	0.639108		66432447	2014	-	-0.221849	-0.881487
	54391576	2015	5	-0.39794	0.592095		55390590	2015	5	0.623249	-0.418285		58415155	2014	-	-0.170696	0.67713		66434211	2014	-	-0.221849	-1.79656
	55392451	2015	5	-0.221849	-1.70816		55390599	2015	11	0.0791812	-0.722439		58416048	2014	-	-0.221849	0.411173		66434254	2014	-	-0.221849	-1.82536
	55395702	2015	7	-0.221849	-2		55391305	2016	3	0.477121	-0.226651		58416102	2014	-	-0.139662	0.111271		66440221	2014	-	-0.221849	-1.20638
	55392575	2015	8	-0.221849	-2		55391305	2016	2	-0.221849	-0.227357		58417033	2014	-	-0.221849	0.204174		49306457	2015	-	0.571126	0.386013
	54392696	2016	3	-0.221849	0.455202		55391305	2015	11	-0.221849	-0.283268		58417386	2014	-	-0.187087	-0.198836		51322147	2015	-	-0.221849	-0.277243
	54394694	2016	3	-0.0457575	0.277403		55391305	2015	9	-0.221849	-0.749456		59403796	2014	-	-0.187087	-0.223771		51322155	2015	-	-0.221849	-0.236248
	54394694	2015	11	-0.221849	0.422605		55391305	2015	6	-0.221849	-0.990578		59404725	2014	-	-0.221849	-0.533837		51322174	2015	-	-0.221849	-0.191215
	54394694	2015	10	-0.221849	0.356211		55391305	2015	5	-0.221849	0.0226036		59404736	2014	-	-0.221849	-0.275253		51341313	2015	-	-0.221849	-0.0920023
	54396528	2015	12	0.591065	-0.979916		55391537	2015	10	-0.221849	-1.92382		59405699	2014	-	-0.221849	-1.93367		52320414	2015	-	-0.198368	0.0927616
	54396528	2015	8	0.0791812	-0.0949383		55391537	2015	6	-0.221849	-2		59405726	2014	-	-0.221849	-0.815025		52321316	2015	-	-0.0791812	0.0857988
	54393519	2015	4	0.255273	0.192897		55400062	2015	11	0.146128	0.594825		59410059	2014	-	-0.0109954	0.506735		52351570	2015	-	-0.221849	0.199152
	54393558	2016	3	0.380211	0.768264		55400062	2015	10	-0.221849	0.542688		59410063	2014	-	-0.221849	0.0735351		52366617	2015	-	1.43297	1.0065
	54393558	2016	1	0.612784	0.140802		54407142	2015	5	-0.221849	0.359117		59410110	2014	-	-0.0835461	0.931563		52367720	2015	-	0.931966	1.29842
	54393558	2015	8	-0.221849	0.795779		55400182	2015	10	-0.221849	-0.50644		59410170	2014	-	0.678973	0.142061		52372299	2015	-	-0.215858	-0.386185
	54394566	2016	1	0.544068	-0.734768		55400182	2015	9	-0.221849	0.302678		59410412	2014	-	-0.0338583	-0.273864		52373125	2015	-	0.273001	0.0270913
	54394566	2015	12	0.39794	-0.508172		55400182	2015	6	-0.221849	-0.638847		59411104	2014	-	0.210853	0.292245		52373131	2015	-	0.352183	0.208334
	54394566	2015	10	-0.221849	0.607165		55400182	2015	4	0.230449	-0.150132		59411143	2014	-	-0.221849	-0.364768		52373203	2015	-	-0.134699	-0.0118239
	54393527	2015	8	-0.221849	0.680566		55401049	2016	3	-0.221849	0.736792		59411171	2014	-	-0.221849	0.420001		52373414	2015	-	-0.221849	-0.326319
	54393448	2015	12	0.892095	0.297906		55402029	2015	6	-0.221849	-0.333403		59411262	2014	-	-0.09691	-0.73471		52373437	2015	-	-0.0791812	-0.275437
	54393448	2015	8	-0.221849	0.23878		55403141	2016	2	-0.221849	0.103135		59412122	2014	-	-0.110698	0.588359		52373491	2015	-	-0.221849	-0.235121
	54393448	2015	4	-0.221849	-0.38026		55403100	2015	9	-0.221849	0.344398		59412125	2014	-	-0.221849	0.185457		52373592	2015	-	-0.221849	-0.37196
	54393461	2016	3	0.255273	-0.29106		55404040	2016	2	-0.221849	-0.708717		59412184	2014	-	0.0881361	0.295386		52374599	2015	-	-0.221849	-0.478753
	54393369	2015	6	0.322219	-0.00577552		55404040	2015	8	-0.221849	-0.434736		59417126	2014	-	-0.221849	0.23034		52375198	2015	-	-0.0457575	-0.187432
	54393369	2015	5	0.20412	0.396116		55394749	2015	10	-0.221849	-0.580698		60412291	2014	-	0.113943	-0.458421		52375199	2015	-	-0.221849	-0.314273
	54394321	2015	5	-0.221849	0.276609		55394749	2015	7	-0.221849	-0.437024		60413224	2014	-	1.22207	-0.6662		52376030	2015	-	1.11255	1.38324
	54394330	2016	1	1.20412	-0.0921319		54393424	2015	5	-0.221849	0.975284		63416784	2014	-	-0.221849	-1.15335		52376138	2015	-	0.194977	0.639756
	54397366	2015	8	-0.09691	-1.94776		54394320	2015	11	-0.221849	-0.1348		64401376	2014	-	-0.221849	-0.76045		52376278	2015	-	0.166331	-0.250264
	54405020	2015	6	-0.221849	0.63513		54394229	2016	1	-0.221849	-0.927913		64444219	2014	-	-0.221849	-1.95273		53383425	2015	-	0.327359	0.112588
	54405092	2015	5	-0.221849	1.05647		54393209	2016	1	0.113943	-0.127353		65416567	2014	-	-0.221849	-1.15739		53384452	2015	-	-0.221849	-0.697038
	54394748	2016	3	0.176091	0.581483		54394073	2015	11	-0.09691	0.659703		65435607	2014	-	-0.221849	-0.750924		53391249	2015	-	0.350571	0.181057
	55390621	2015	10	-0.221849	1.29888		54394073	2015	8	-0.221849	1.37101		65437707	2014	-	-0.221849	-0.424004		53393203	2015	-	-0.221849	-0.224924
	54393770	2015	7	-0.221849	0.756291		54396010	2015	10	0.0413927	-0.828983		65440416	2014	-	-0.221849	-1.383		53393394	2015	-	-0.149762	0.829825
	54396781	2016	1	-0.221849	-0.631972		54396010	2015	6	0.0413927	-1.21731		65445097	2014	-	-0.221849	-1.46756		53393437	2015	-	0.939103	-1.9795
	54397765	2016	1	-0.221849	-0.475984		54396010	2015	5	-0.221849	-0.0181837		65446191	2014	-	-0.221849	-0.944431		53393439	2015	-	0.781755	0.613338
	54397765	2015	12	-0.221849	0.0992078		54386469	2015	9	-0.221849	-0.729954		66432447	2014	-	-0.221849	-0.881487		53393448	2015	-	0.425969	0.647359
	55390590	2015	5	0.623249	-0.418285		54386469	2015	8	-0.221849	-1.25995		66434211	2014	-	-0.221849	-1.79656		53393453	2015	-	1.00181	0.368507
	55390599	2015	11	0.0791812	-0.722439		54386469	2015	7	-0.221849	-1.33748		66434254	2014	-	-0.221849	-1.82536		53393461	2015	-	0.0246225	0.396194
	55391305	2016	3	0.477121	-0.226651		54392493	2016	2	1.36173	1.55457		66440221	2014	-	-0.221849	-1.20638		53394171	2015	-	-0.165367	-0.885723
	55391305	2016	2	-0.221849	-0.227357		54392466	2016	1	0.913814	-0.156572		49306457	2015	-	0.571126	0.386013		53394174	2015	-	-0.192691	-0.519239
	55391305	2015	11	-0.221849	-0.283268		54392466	2015	12	0.176091	0.778758		49306796	2015	-	-0.221849	-0.0447373		53394204	2015	-	0.245101	-0.383892
	55391305	2015	9	-0.221849	-0.749456		54392466	2015	5	-0.09691	1.62128		50301518	2015	-	-0.221849	-0.25793		53394256	2015	-	-0.176091	-0.496414
	55391305	2015	6	-0.221849	-0.990578		54395239	2016	1	0.30103	-1.14453		50304520	2015	-	-0.12014	-0.199283		53394265	2015	-	-0.149762	-0.0589194
	55391305	2015	5	-0.221849	0.0226036		54393029	2016	2	-0.221849	0.0418481		50335404	2015	-	-0.198368	-1.18926		53394275	2015	-	-0.170696	-0.633702
	55391537	2015	10	-0.221849	-1.92382		54394320	2015	8	-0.221849	0.0374831		51322147	2015	-	-0.221849	-0.277243		53394322	2015	-	-0.187087	0.717621
	55391537	2015	6	-0.221849	-2		54394320	2015	5	-0.221849	0.208147		51322155	2015	-	-0.221849	-0.236248		53394555	2015	-	0.299217	1.28524
	55400062	2015	11	0.146128	0.594825		54393066	2015	10	0.20412	0.752527		51322174	2015	-	-0.221849	-0.191215		53394558	2015	-	0.332438	1.18748
	55400062	2015	10	-0.221849	0.542688		54393066	2015	6	1.11394	-0.19813		51323069	2015	-	-0.221849	-0.041946		53394608	2015	-	0.414973	0.782829
	54407142	2015	5	-0.221849	0.359117		54393023	2016	1	0.977724	-0.831854		51341313	2015	-	-0.221849	-0.0920023		53394632	2015	-	1.2952	0.984065
	55400182	2015	10	-0.221849	-0.50644		54383796	2016	2	1	0.277978		52320414	2015	-	-0.198368	0.0927616		53394674	2015	-	0.817345	0.566516
	55400182	2015	9	-0.221849	0.302678		54383796	2015	6	0.716003	-1.13254		52321316	2015	-	-0.0791812	0.0857988		53394710	2015	-	-0.0147233	1.19312
	55400182	2015	6	-0.221849	-0.638847		54383796	2015	5	1.25527	0.848268		52350738	2015	-	-0.221849	0.601431		53394760	2015	-	0.384712	-2
	55400182	2015	4	0.230449	-0.150132		54383673	2015	11	0.531479	-1.25549		52351570	2015	-	-0.221849	0.199152		53395067	2015	-	-0.181554	-1.03977
	55401049	2016	3	-0.221849	0.736792		54393039	2016	2	0.799341	0.324338		52366617	2015	-	1.43297	1.0065		53395189	2015	-	-0.09691	0.0184543
	55402029	2015	6	-0.221849	-0.333403		54384666	2015	12	0.255273	-0.72326		52367720	2015	-	0.931966	1.29842		53395204	2015	-	-0.198368	-0.664208
	55403141	2016	2	-0.221849	0.103135		54384666	2015	5	-0.09691	-0.308615		52372299	2015	-	-0.215858	-0.386185		53395293	2015	-	-0.0835461	0.79437
	55403100	2015	9	-0.221849	0.344398		54397065	2016	2	-0.221849	-1.31114		52373125	2015	-	0.273001	0.0270913		53395430	2015	-	-0.0538754	-0.192617
	55404040	2016	2	-0.221849	-0.708717		54397065	2016	1	-0.09691	-1.2827		52373131	2015	-	0.352183	0.208334		53395463	2015	-	-0.198368	1.28053
	55404040	2015	8	-0.221849	-0.434736		55380718	2016	1	0.146128	-0.797032		52373203	2015	-	-0.134699	-0.0118239		53395478	2015	-	0.785923	0.908887
	55394749	2015	10	-0.221849	-0.580698		54393079	2016	2	0.230449	-0.223866		52373414	2015	-	-0.221849	-0.326319		53395509	2015	-	1.12602	-1.9371
	55394749	2015	7	-0.221849	-0.437024		54393079	2015	5	-0.221849	0.134082		52373437	2015	-	-0.0791812	-0.275437		53395548	2015	-	0.781157	0.626873
	54393424	2015	5	-0.221849	0.975284		54394064	2015	8	-0.221849	0.130967		52373491	2015	-	-0.221849	-0.235121		53395549	2015	-	1.05147	0.661286
	54394320	2015	11	-0.221849	-0.1348		55380719	2016	2	0.0413927	-1.30521		52373592	2015	-	-0.221849	-0.37196		53395552	2015	-	0.356981	1.413
	55392054	2015	5	-0.221849	-2		55380719	2015	10	0	-1.17667		52374599	2015	-	-0.221849	-0.478753		53395553	2015	-	0.57883	1.39211
	54397174	2015	8	-0.221849	-0.993199		55380719	2015	6	-0.221849	-1.6154		52375198	2015	-	-0.0457575	-0.187432		53395600	2015	-	0.344065	-1.91542
	55380761	2015	11	-0.221849	-0.977614		54393303	2016	1	1.30103	-0.277822		52375199	2015	-	-0.221849	-0.314273		53395657	2015	-	0.72632	0.860393
	55380761	2015	5	-0.221849	-0.0680453		54393303	2015	8	0.724276	0.398548		52376030	2015	-	1.11255	1.38324		53396203	2015	-	-0.170696	0.461297
	54391051	2015	8	-0.221849	-0.75647		54393303	2015	5	0.322219	1.7665		52376138	2015	-	0.194977	0.639756		53396264	2015	-	-0.124939	0.0981561
	54391051	2015	4	-0.221849	-0.967594		54393250	2016	2	0.724276	0.817589		52376278	2015	-	0.166331	-0.250264		53396310	2015	-	0.644274	0.484937
	55391063	2015	11	-0.221849	-1.56697		54393138	2015	11	0.94939	0.637108		53377671	2015	-	-0.221849	-2		53397254	2015	-	0.853293	0.366613
	55392056	2015	12	-0.221849	-2		54393156	2016	2	0.913814	0.753079		53383425	2015	-	0.327359	0.112588		53397267	2015	-	-0.12014	0.791436
	55392094	2015	8	-0.221849	-2		54393156	2015	5	0.748188	1.33938		53384452	2015	-	-0.221849	-0.697038		53397599	2015	-	0.886491	1.17814
	54394229	2016	1	-0.221849	-0.927913		54393115	2015	11	-0.221849	-0.152872		53387722	2015	-	-0.165367	-1.79452		53397626	2015	-	1.09342	1.01611
	54393209	2016	1	0.113943	-0.127353		54393115	2015	5	-0.221849	0.441798		53391249	2015	-	0.350571	0.181057		54381732	2015	-	-0.0579919	-1.05085
	54394073	2015	11	-0.09691	0.659703		54395222	2015	9	-0.221849	-0.282571		53393203	2015	-	-0.221849	-0.224924		54383673	2015	-	0.403692	-1.15063
	54394073	2015	8	-0.221849	1.37101		53387744	2015	11	-0.221849	-2		53393394	2015	-	-0.149762	0.829825		54386469	2015	-	-0.12014	-0.426558
	54396010	2015	10	0.0413927	-0.828983		53387744	2015	7	-0.221849	-2		53393437	2015	-	0.939103	-1.9795		54390013	2015	-	0.206376	0.184202
	54396010	2015	6	0.0413927	-1.21731		53395658	2016	1	1.25527	-0.570573		53393439	2015	-	0.781755	0.613338		54390038	2015	-	0.821186	0.473433
	54396010	2015	5	-0.221849	-0.0181837		53395658	2015	4	1.47712	0.414476		53393448	2015	-	0.425969	0.647359		54390098	2015	-	-0.066344	-0.162606
	54386469	2015	9	-0.221849	-0.729954		53396310	2015	11	-0.154902	0.176417		53393453	2015	-	1.00181	0.368507		54390157	2015	-	0.161368	-0.141353
	54386469	2015	8	-0.221849	-1.25995		53396310	2015	7	0	0.526032		53393461	2015	-	0.0246225	0.396194		54390261	2015	-	1.07828	0.350984
	54386469	2015	7	-0.221849	-1.33748		53396310	2015	6	0.30103	0.0792721		53394171	2015	-	-0.165367	-0.885723		54390327	2015	-	0.529345	1.21008
	54392493	2016	2	1.36173	1.55457		53396604	2015	11	1.07918	0.945522		53394174	2015	-	-0.192691	-0.519239		54390353	2015	-	1.19475	0.82181
	54392466	2016	1	0.913814	-0.156572		54392087	2015	8	-0.221849	0.271447		53394204	2015	-	0.245101	-0.383892		54390602	2015	-	0.950608	0.944361
	54392466	2015	12	0.176091	0.778758		54390602	2016	1	0.939519	-0.480725		53394256	2015	-	-0.176091	-0.496414		54392008	2015	-	0.5613	-0.428097
	54392466	2015	5	-0.09691	1.62128		54390602	2015	4	0.832509	0.412092		53394265	2015	-	-0.149762	-0.0589194		54392177	2015	-	0.39794	1.12864
	54395239	2016	1	0.30103	-1.14453		54391561	2015	11	0.69897	0.989804		53394275	2015	-	-0.170696	-0.633702		54392274	2015	-	0.781157	0.907
	54393029	2016	2	-0.221849	0.0418481		53397626	2016	1	1.53148	-0.558581		53394322	2015	-	-0.187087	0.717621		54392466	2015	-	0.414973	1.10363
	54394320	2015	8	-0.221849	0.0374831		53397626	2015	7	0.322219	0.83678		53394555	2015	-	0.299217	1.28524		54392552	2015	-	0.82984	0.956026
	54394320	2015	5	-0.221849	0.208147		54391135	2015	8	-0.221849	-0.0737177		53394558	2015	-	0.332438	1.18748		54392696	2015	-	0.108339	0.761462
	54393066	2015	10	0.20412	0.752527		54390098	2016	1	-0.221849	-0.527863		53394608	2015	-	0.414973	0.782829		54393023	2015	-	0.665112	0.248998
	54393066	2015	6	1.11394	-0.19813		54390098	2015	12	-0.221849	-0.171383		53394632	2015	-	1.2952	0.984065		54393079	2015	-	0.151268	-0.221391
	54393023	2016	1	0.977724	-0.831854		54390098	2015	4	-0.221849	-0.539771		53394674	2015	-	0.817345	0.566516		54393303	2015	-	1.39707	1.15907
	54383796	2016	2	1	0.277978		53387744	2015	12	-0.221849	-1.98466		53394710	2015	-	-0.0147233	1.19312		54393369	2015	-	0.356981	0.160496
	54383796	2015	6	0.716003	-1.13254		53387744	2015	9	-0.221849	-1.13925		53394760	2015	-	0.384712	-2		54393431	2015	-	0.5613	1.10106
	54383796	2015	5	1.25527	0.848268		53387744	2015	6	-0.221849	-2		53395067	2015	-	-0.181554	-1.03977		54393434	2015	-	0.0280287	0.480666
	54383673	2015	11	0.531479	-1.25549		53396676	2015	5	0.724276	1.08511		53395189	2015	-	-0.09691	0.0184543		54393448	2015	-	0.378701	0.669628
	54393039	2016	2	0.799341	0.324338		53397599	2015	9	0.255273	1.34991		53395204	2015	-	-0.198368	-0.664208		54393461	2015	-	0.0142404	0.593377
	54384666	2015	12	0.255273	-0.72326		53397599	2015	5	0.716003	1.46411		53395293	2015	-	-0.0835461	0.79437		54393462	2015	-	0.273001	0.609035
	54384666	2015	5	-0.09691	-0.308615		54391309	2016	2	1.27875	1.43053		53395430	2015	-	-0.0538754	-0.192617		54393495	2015	-	0.113943	0.626776
	54397065	2016	2	-0.221849	-1.31114		54390511	2016	2	0.819544	1.28367		53395463	2015	-	-0.198368	1.28053		54393519	2015	-	0.0575393	0.401919
	54397065	2016	1	-0.09691	-1.2827		54390511	2015	5	0.255273	1.42027		53395478	2015	-	0.785923	0.908887		54393558	2015	-	0.20862	0.979986
	55380718	2016	1	0.146128	-0.797032		54390327	2015	8	-0.221849	0.762687		53395509	2015	-	1.12602	-1.9371		54393770	2015	-	0.03809	0.729324
	54393079	2016	2	0.230449	-0.223866		54390353	2015	9	0.568202	1.32462		53395548	2015	-	0.781157	0.626873		54394321	2015	-	0.34733	0.00946152
	54393079	2015	5	-0.221849	0.134082		54390261	2015	5	1.07918	0.616923		53395549	2015	-	1.05147	0.661286		54394330	2015	-	0.540955	0.00276703
	54394064	2015	8	-0.221849	0.130967		54390312	2015	8	-0.09691	-0.279401		53395552	2015	-	0.356981	1.413		54394331	2015	-	0.0177288	0.32562
	55380719	2016	2	0.0413927	-1.30521		53396264	2016	3	-0.221849	-0.110933		53395553	2015	-	0.57883	1.39211		54394566	2015	-	0.133006	0.645185
	55380719	2015	10	0	-1.17667		53396264	2015	10	-0.09691	-0.909437		53395600	2015	-	0.344065	-1.91542		54394666	2015	-	-0.0457575	0.4929
	55380719	2015	6	-0.221849	-1.6154		53397350	2015	5	-0.221849	1.34081		53395657	2015	-	0.72632	0.860393		54394694	2015	-	-0.101458	0.411113
	54393303	2016	1	1.30103	-0.277822		53397254	2015	7	0.20412	0.998816		53396203	2015	-	-0.170696	0.461297		54394748	2015	-	0.03809	0.643907
	54393303	2015	8	0.724276	0.398548		53397336	2015	8	0.380211	0.263174		53396264	2015	-	-0.124939	0.0981561		54395091	2015	-	0.219672	-0.366759
	54393303	2015	5	0.322219	1.7665		53397336	2015	5	0.851258	1.25306		53396310	2015	-	0.644274	0.484937		54395222	2015	-	-0.106053	-1.00382
	54393250	2016	2	0.724276	0.817589		53396205	2015	10	-0.221849	0.366419		53397254	2015	-	0.853293	0.366613		54395239	2015	-	0.0731071	-0.231689
	54393138	2015	11	0.94939	0.637108		53396205	2015	7	-0.221849	0.303234		53397267	2015	-	-0.12014	0.791436		54396010	2015	-	0.18799	-0.263577
	54393156	2016	2	0.913814	0.753079		53396332	2015	8	-0.221849	0.374562		53397599	2015	-	0.886491	1.17814		54396528	2015	-	0.0107239	0.130414
	54393156	2015	5	0.748188	1.33938		53397347	2015	11	-0.221849	0.143779		53397626	2015	-	1.09342	1.01611		54396781	2015	-	-0.181554	0.785606
	54393115	2015	11	-0.221849	-0.152872		53396205	2015	12	-0.221849	0.412449		54381732	2015	-	-0.0579919	-1.05085		54397065	2015	-	0.0511525	-0.59346
	54393115	2015	5	-0.221849	0.441798		53396507	2016	3	1.54407	0.312507		54383673	2015	-	0.403692	-1.15063		54397366	2015	-	0.168792	-0.793039
	54395222	2015	9	-0.221849	-0.282571		53395549	2016	1	0.819544	0.510861		54386469	2015	-	-0.12014	-0.426558		54397765	2015	-	-0.221849	0.832759
	53387722	2015	5	-0.09691	-1.65311		53395549	2015	10	0.880814	0.504374		54390013	2015	-	0.206376	0.184202		54405020	2015	-	0.340775	0.768875
	54391051	2015	10	-0.221849	-1.76113		53395549	2015	8	-0.221849	0.666854		54390038	2015	-	0.821186	0.473433		54405092	2015	-	0.166331	0.923289
	54391051	2015	6	-0.221849	-1.99532		53396537	2015	9	1.14613	1.43366		54390098	2015	-	-0.066344	-0.162606		55380718	2015	-	-0.0705811	-0.0939659
	53387744	2015	11	-0.221849	-2		53396428	2016	1	1.07918	-0.627354		54390157	2015	-	0.161368	-0.141353		55380719	2015	-	0.108339	-0.6072
	53387744	2015	7	-0.221849	-2		53396406	2015	6	0.30103	0.43241		54390261	2015	-	1.07828	0.350984		55390590	2015	-	0.553276	-0.62071
	53395658	2016	1	1.25527	-0.570573		53395413	2015	5	0.39794	-0.494921		54390327	2015	-	0.529345	1.21008		55390599	2015	-	0.0107239	-0.65443
	53395658	2015	4	1.47712	0.414476		53395478	2015	10	-0.0457575	0.831967		54390353	2015	-	1.19475	0.82181		55390621	2015	-	0.09691	1.29121
	53396310	2015	11	-0.154902	0.176417		53395478	2015	9	0.361728	0.960326		54390602	2015	-	0.950608	0.944361		55391305	2015	-	0.0606978	-0.246845
	53396310	2015	7	0	0.526032		53395551	2015	12	0.462398	-0.195489		54392008	2015	-	0.5613	-0.428097		55391537	2015	-	0.18089	-1.58558
	53396310	2015	6	0.30103	0.0792721		53396470	2015	5	0.39794	1.30706		54392177	2015	-	0.39794	1.12864		55394749	2015	-	-0.00729924	-0.604048
	53396604	2015	11	1.07918	0.945522		53395552	2016	2	0.568202	1.43578		54392274	2015	-	0.781157	0.907		55400062	2015	-	0.323939	0.628699
	54392087	2015	8	-0.221849	0.271447		53395552	2015	12	0.20412	1.43809		54392466	2015	-	0.414973	1.10363		55400182	2015	-	0.547159	-0.178132
	54390602	2016	1	0.939519	-0.480725		53395552	2015	6	0.431364	1.42839		54392552	2015	-	0.82984	0.956026		55401049	2015	-	-0.187087	0.576579
	54390602	2015	4	0.832509	0.412092		53395552	2015	4	0.518514	1.43429		54392696	2015	-	0.108339	0.761462		55401231	2015	-	0.386202	-0.440253
	54391561	2015	11	0.69897	0.989804		53396406	2016	3	1.07918	0.510652		54393023	2015	-	0.665112	0.248998		55402004	2015	-	-0.154902	0.552662
	53397626	2016	1	1.53148	-0.558581		53396406	2015	8	0.361728	0.863338		54393079	2015	-	0.151268	-0.221391		55402029	2015	-	0.232573	0.194593
	53397626	2015	7	0.322219	0.83678		54392274	2015	8	0.230449	0.949327		54393303	2015	-	1.39707	1.15907		55403100	2015	-	-0.0417547	-0.0927006
	54391135	2015	8	-0.221849	-0.0737177		54392008	2016	3	1.49136	-0.801731		54393369	2015	-	0.356981	0.160496		55403141	2015	-	-0.181554	-0.172297
	54390098	2016	1	-0.221849	-0.527863		54392008	2015	11	-0.221849	-1.14158		54393431	2015	-	0.5613	1.10106		55404040	2015	-	-0.115393	-0.154892
	54390098	2015	12	-0.221849	-0.171383		54392008	2015	7	-0.221849	-1.41561		54393434	2015	-	0.0280287	0.480666		57400520	2015	-	0.784736	-0.289072
	54390098	2015	4	-0.221849	-0.539771		54392177	2015	12	0.361728	0.784746		54393448	2015	-	0.378701	0.669628		57400552	2015	-	0.0821868	-0.0722234
	53387744	2015	12	-0.221849	-1.98466		54392177	2015	11	-0.221849	0.816069		54393461	2015	-	0.0142404	0.593377		57400670	2015	-	0.393575	-0.189241
	53387744	2015	9	-0.221849	-1.13925		54392327	2015	8	-0.221849	0.123209		54393462	2015	-	0.273001	0.609035		57401628	2015	-	0.605664	0.674305
	53387744	2015	6	-0.221849	-2		53395561	2015	8	-0.221849	0.422594		54393495	2015	-	0.113943	0.626776		57401742	2015	-	0.704007	0.602107
	53396676	2015	5	0.724276	1.08511		53396474	2015	8	-0.221849	-0.219754		54393519	2015	-	0.0575393	0.401919		57402594	2015	-	-0.160103	-0.200728
	53397599	2015	9	0.255273	1.34991		53397433	2016	2	0.531479	0.497441		54393558	2015	-	0.20862	0.979986		57402595	2015	-	-0.20995	-0.209076
	53397599	2015	5	0.716003	1.46411		54391342	2015	5	-0.221849	0.384522		54393770	2015	-	0.03809	0.729324		57402656	2015	-	-0.192691	-0.24576
	54391309	2016	2	1.27875	1.43053		53396569	2016	3	1.43136	0.828441		54394321	2015	-	0.34733	0.00946152		57402716	2015	-	-0.192691	-0.130465
	54390511	2016	2	0.819544	1.28367		53396569	2015	5	1.11394	1.62932		54394330	2015	-	0.540955	0.00276703		57402768	2015	-	-0.221849	0.508003
	54390511	2015	5	0.255273	1.42027		53394775	2015	10	0	2.1565		54394331	2015	-	0.0177288	0.32562		57402790	2015	-	-0.0338583	-0.0717066
	54390327	2015	8	-0.221849	0.762687		53394775	2015	5	1.07918	2.25999		54394566	2015	-	0.133006	0.645185		57403520	2015	-	-0.192691	-0.414944
	54390353	2015	9	0.568202	1.32462		53404690	2015	11	-0.221849	-0.53736		54394666	2015	-	-0.0457575	0.4929		57403539	2015	-	-0.110698	-0.33777
	54390261	2015	5	1.07918	0.616923		53395742	2015	4	0.50515	0.142797		54394694	2015	-	-0.101458	0.411113		57403572	2015	-	-0.215858	-0.200976
	54390312	2015	8	-0.09691	-0.279401		53395752	2015	7	-0.221849	-0.661998		54394748	2015	-	0.03809	0.643907		57403615	2015	-	-0.221849	1.0918
	53396264	2016	3	-0.221849	-0.110933		53406389	2015	5	-0.221849	0.0648644		54395091	2015	-	0.219672	-0.366759		57403633	2015	-	0.0700379	-0.232844
	53396264	2015	10	-0.09691	-0.909437		53394734	2015	11	-0.221849	0.704981		54395222	2015	-	-0.106053	-1.00382		57404524	2015	-	-0.0338583	-1.08337
	53397350	2015	5	-0.221849	1.34081		53394743	2015	8	-0.221849	1.06745		54395239	2015	-	0.0731071	-0.231689		57405637	2015	-	-0.0497975	-0.585891
	53397254	2015	7	0.20412	0.998816		53396711	2015	11	0.0413927	0.906767		54396010	2015	-	0.18799	-0.263577		57406768	2015	-	0.994537	1.2051
	53397336	2015	8	0.380211	0.263174		53395675	2016	1	1.80618	-0.630965		54396528	2015	-	0.0107239	0.130414		57407752	2015	-	-0.0109954	0.0499574
	53397336	2015	5	0.851258	1.25306		53395675	2015	6	1.50515	0.438063		54396781	2015	-	-0.181554	0.785606		57415025	2015	-	0.290035	0.212125
	53396205	2015	10	-0.221849	0.366419		53395413	2015	8	-0.221849	-0.638676		54397065	2015	-	0.0511525	-0.59346		57416075	2015	-	1.29721	0.219349
	53396205	2015	7	-0.221849	0.303234		53395413	2015	5	-0.154902	-0.494921		54397174	2015	-	-0.215858	-1.21272		57416187	2015	-	0.265211	0.173322
	53396332	2015	8	-0.221849	0.374562		53395657	2015	8	-0.221849	0.973938		54397366	2015	-	0.168792	-0.793039		58405743	2015	-	-0.221849	-2
	53397347	2015	11	-0.221849	0.143779		53395658	2015	12	1.38021	0.644364		54397765	2015	-	-0.221849	0.832759		58411047	2015	-	0.148705	0.0405397
	53396205	2015	12	-0.221849	0.412449		53395658	2015	6	0	0.382072		54405020	2015	-	0.340775	0.768875		58412210	2015	-	-0.221849	-0.29696
	53396507	2016	3	1.54407	0.312507		53392348	2015	10	-0.154902	1.36224		54405092	2015	-	0.166331	0.923289		58413134	2015	-	-0.221849	0.0776162
	53395549	2016	1	0.819544	0.510861		53394171	2015	6	-0.09691	-1.78524		55380718	2015	-	-0.0705811	-0.0939659		58416130	2015	-	-0.221849	-0.122024
	53395549	2015	10	0.880814	0.504374		53394171	2015	5	-0.221849	-0.671138		55380719	2015	-	0.108339	-0.6072		58417140	2015	-	-0.221849	-0.0883852
	53395549	2015	8	-0.221849	0.666854		53395067	2015	6	-0.221849	-1.56511		55380761	2015	-	-0.221849	-0.380098		59412163	2015	-	-0.221849	1.13593
	53396537	2015	9	1.14613	1.43366		53393278	2016	2	0.963788	0.982856		55381197	2015	-	-0.221849	-0.412373		59413135	2015	-	-0.176091	0.111044
	53396428	2016	1	1.07918	-0.627354		53393461	2016	2	0.176091	1.14747		55390590	2015	-	0.553276	-0.62071		59416144	2015	-	0.185637	-0.212906
	53396406	2015	6	0.30103	0.43241		53393461	2015	8	-0.221849	-0.010452		55390599	2015	-	0.0107239	-0.65443		52372015	2014	-	0.642465	0.879298
	53395413	2015	5	0.39794	-0.494921		53393261	2015	11	-0.221849	-0.768954		55390621	2015	-	0.09691	1.29121		53407458	2014	-	1.93318	0.392943
	53395478	2015	10	-0.0457575	0.831967		53393261	2015	4	-0.221849	-0.768395		55391305	2015	-	0.0606978	-0.246845		53407458	2015	-	1.5791	0.392943
	53395478	2015	9	0.361728	0.960326		53394633	2016	2	-0.221849	0.977712		55391537	2015	-	0.18089	-1.58558		56407444	2015	-	-0.130768	-1.25579
	53395551	2015	12	0.462398	-0.195489		53394633	2016	1	-0.221849	0.541706		55392451	2015	-	-0.221849	-1.89279		57401761	2015	-	0.0791812	0.432626
	53396470	2015	5	0.39794	1.30706		53394633	2015	4	0.612784	0.449574		55392575	2015	-	-0.221849	-1.94885		57407502	2015	-	-0.167491	-1.39772
	53395552	2016	2	0.568202	1.43578		53394710	2015	11	-0.221849	0.663455		55394749	2015	-	-0.00729924	-0.604048		58401792	2015	-	0.130334	-0.380886
	53395552	2015	12	0.20412	1.43809		53394710	2015	7	-0.0457575	-0.629339		55400062	2015	-	0.323939	0.628699		58402790	2015	-	-0.154902	-1.5921
	53395552	2015	6	0.431364	1.42839		53394710	2015	4	0.0413927	0.441527		55400182	2015	-	0.547159	-0.178132		58412131	2015	-	0.32838	0.103886
	53395552	2015	4	0.518514	1.43429		53395293	2016	2	-0.221849	0.184202		55401049	2015	-	-0.187087	0.576579		52373437	2014	-	0.257945	-0.31395
	53396406	2016	3	1.07918	0.510652		53395430	2015	8	-0.221849	-0.159105		55401231	2015	-	0.386202	-0.440253		52374599	2014	-	-0.221849	-0.494338
	53396406	2015	8	0.361728	0.863338		53395413	2015	7	-0.221849	-1.48325		55402004	2015	-	-0.154902	0.552662		59414148	2015	-	-0.221849	-1.23757
	54392274	2015	8	0.230449	0.949327		53395463	2016	3	-0.221849	1.3285		55402029	2015	-	0.232573	0.194593		52351316	2014	-	0.197281	0.822412
	54392008	2016	3	1.49136	-0.801731		53395463	2015	6	-0.221849	1.3168		55403100	2015	-	-0.0417547	-0.0927006		52351353	2014	-	-0.221849	0.205367
	54392008	2015	11	-0.221849	-1.14158		53396203	2015	8	-0.221849	-0.0192402		55403141	2015	-	-0.181554	-0.172297		52351405	2014	-	-0.221849	0.159285
	54392008	2015	7	-0.221849	-1.41561		53395189	2015	9	-0.221849	0.848525		55404040	2015	-	-0.115393	-0.154892		52352323	2014	-	-0.221849	0.397075
	54392177	2015	12	0.361728	0.784746		53395189	2015	4	-0.09691	-0.667326		57400520	2015	-	0.784736	-0.289072		52364595	2014	-	0.477121	0.130748
	54392177	2015	11	-0.221849	0.816069		53393352	2016	2	1.11394	1.00466		57400552	2015	-	0.0821868	-0.0722234		52367578	2014	-	-0.0579919	-0.0540639
	54392327	2015	8	-0.221849	0.123209		53393352	2015	11	1.11394	0.024236		57400670	2015	-	0.393575	-0.189241		53360775	2014	-	-0.124939	-0.464326
	53395561	2015	8	-0.221849	0.422594		53393394	2016	2	-0.221849	1.15696		57401628	2015	-	0.605664	0.674305		53382389	2014	-	0.364082	0.163817
	53396474	2015	8	-0.221849	-0.219754		53393294	2016	2	1.14613	-0.801804		57401742	2015	-	0.704007	0.602107		53392559	2014	-	0.172457	0.453597
	53397433	2016	2	0.531479	0.497441		53393279	2016	2	0.732394	0.964147		57402594	2015	-	-0.160103	-0.200728		53393472	2014	-	0.0314085	0.833617
	54391342	2015	5	-0.221849	0.384522		53393279	2015	8	-0.221849	0.522029		57402595	2015	-	-0.20995	-0.209076		53393503	2014	-	0.179695	0.605491
	53396569	2016	3	1.43136	0.828441		53394322	2015	8	-0.221849	0.53684		57402656	2015	-	-0.192691	-0.24576		53394743	2014	-	0.273001	1.27607
	53396569	2015	5	1.11394	1.62932		53394320	2016	2	0.579784	0.904185		57402716	2015	-	-0.192691	-0.130465		53395656	2014	-	0.586868	1.55868
	53404195	2015	11	-0.154902	0.142829		53394320	2015	12	0.462398	0.818352		57402768	2015	-	-0.221849	0.508003		53396711	2014	-	0.371068	1.26608
	53404195	2015	5	-0.221849	0.622055		53394265	2015	10	-0.221849	-0.973907		57402790	2015	-	-0.0338583	-0.0717066		53406121	2014	-	0.210853	-0.0636748
	53394775	2015	10	0	2.1565		53394265	2015	6	-0.221849	-1.11835		57403520	2015	-	-0.192691	-0.414944		53406389	2014	-	0.236789	-0.226323
	53394775	2015	5	1.07918	2.25999		53394265	2015	5	-0.221849	0.594882		57403539	2015	-	-0.110698	-0.33777		54391576	2014	-	-0.154902	0.319834
	53404690	2015	11	-0.221849	-0.53736		53394275	2016	3	0	-0.777878		57403555	2015	-	-0.149762	-0.160135		54392087	2014	-	-0.110698	0.10118
	53395742	2015	4	0.50515	0.142797		53394275	2015	7	-0.221849	-1.3249		57403572	2015	-	-0.215858	-0.200976		54392327	2014	-	-0.154902	0.381386
	53395752	2015	7	-0.221849	-0.661998		53394275	2015	4	-0.221849	-0.859515		57403586	2015	-	-0.198368	-0.897824		54392535	2014	-	-0.221849	0.555421
	53406389	2015	5	-0.221849	0.0648644		53394558	2016	2	-0.221849	1.04019		57403610	2015	-	-0.20995	-0.947627		54393029	2014	-	0	0.292981
	53394734	2015	11	-0.221849	0.704981		53394558	2015	9	-0.154902	0.948186		57403615	2015	-	-0.221849	1.0918		54393115	2014	-	-0.221849	0.230685
	53394743	2015	8	-0.221849	1.06745		53394558	2015	5	-0.221849	0.996255		57403633	2015	-	0.0700379	-0.232844		54393424	2014	-	-0.221849	0.628731
	53396711	2015	11	0.0413927	0.906767		53394632	2015	10	0.90309	1.06138		57404524	2015	-	-0.0338583	-1.08337		54393752	2014	-	0.0107239	-0.116495
	53395031	2015	4	-0.09691	-0.730156		53394632	2015	5	-0.221849	0.781302		57405615	2015	-	-0.215858	-0.603873		54394320	2014	-	-0.221849	0.04229
	53395044	2016	3	0.60206	-1.30927		53395509	2015	11	2.04139	-2		57405637	2015	-	-0.0497975	-0.585891		54406256	2014	-	-0.221849	0.00150656
	53395044	2016	2	-0.221849	-1.30536		53395509	2015	4	0.70757	-2		57406768	2015	-	0.994537	1.2051		50354789	2015	-	-0.221849	-0.781793
	53395044	2015	10	-0.221849	-1.22854		53395551	2015	9	1.38021	1.02732		57407752	2015	-	-0.0109954	0.0499574		52351405	2015	-	-0.0397671	0.159285
	53395044	2015	9	-0.221849	-0.842575		53395551	2015	5	0.755875	1.1144		57415025	2015	-	0.290035	0.212125		52354631	2015	-	-0.0770152	-0.57053
	53395044	2015	9	-0.221849	-0.842575		53395553	2016	2	0.623249	1.42232		57416075	2015	-	1.29721	0.219349		52361009	2015	-	1.14806	0.573362
	53395044	2015	8	-0.221849	-0.898291		53395551	2016	2	0.792392	1.3218		57416187	2015	-	0.265211	0.173322		52364595	2015	-	0.569666	0.130748
	53395044	2015	6	-0.09691	-1.34555		53395551	2015	6	0.322219	-0.268996		58402783	2015	-	-0.221849	-1.7048		52366469	2015	-	0.389166	0.571655
	53395675	2016	1	1.80618	-0.630965		53395551	2015	5	0.643453	1.1144		58405743	2015	-	-0.221849	-2		52367578	2015	-	-0.221849	-0.0540639
	53395675	2015	6	1.50515	0.438063		53395548	2016	1	0.414973	0.537772		58406785	2015	-	-0.221849	-1.51748		52376383	2015	-	-0.110698	-0.375615
	53395413	2015	8	-0.221849	-0.638676		53395548	2015	4	0.477121	0.483299		58410141	2015	-	-0.134699	0.486419		53360775	2015	-	-0.221849	-0.464326
	53395413	2015	5	-0.154902	-0.494921		53392559	2016	2	0.278754	0.765754		58410160	2015	-	-0.221849	0.449872		53370136	2015	-	0.101231	0.639442
	53395657	2015	8	-0.221849	0.973938		53393503	2015	8	-0.221849	0.116794		58411047	2015	-	0.148705	0.0405397		53370240	2015	-	-0.19552	0.679603
	53395658	2015	12	1.38021	0.644364		53394256	2015	7	-0.221849	-1.28869		58412210	2015	-	-0.221849	-0.29696		53372195	2015	-	-0.110698	-0.275458
	53395658	2015	6	0	0.382072		53395204	2016	2	-0.221849	-1.04254		58413134	2015	-	-0.221849	0.0776162		53372422	2015	-	-0.221849	-0.809388
	53392348	2015	10	-0.154902	1.36224		53395204	2015	6	-0.221849	-1.57891		58416130	2015	-	-0.221849	-0.122024		53382389	2015	-	0.122216	0.163817
	53394171	2015	6	-0.09691	-1.78524		53394237	2015	11	-0.221849	-1.23411		58417140	2015	-	-0.221849	-0.0883852		53392559	2015	-	0.814581	0.453597
	53394171	2015	5	-0.221849	-0.671138		53394674	2016	1	-0.221849	0.492031		59401777	2015	-	-0.221849	-2		53393472	2015	-	0.306425	0.833617
	53395067	2015	6	-0.221849	-1.56511		53395600	2015	8	-0.221849	-2		59410215	2015	-	-0.221849	-0.351169		53393503	2015	-	0.860338	0.605491
	53393278	2016	2	0.963788	0.982856		53394633	2016	3	-0.221849	0.543455		59412163	2015	-	-0.221849	1.13593		53394743	2015	-	0.547159	1.27607
	53393461	2016	2	0.176091	1.14747		53395675	2015	7	-0.221849	0.406091		59413135	2015	-	-0.176091	0.111044		53395656	2015	-	1.0304	1.55868
	53393461	2015	8	-0.221849	-0.010452		53394695	2016	3	1.14613	0.932182		59414021	2015	-	-0.221849	-0.0601813		53396711	2015	-	0.176091	1.26608
	53393261	2015	11	-0.221849	-0.768954		53394695	2016	1	0.568202	0.886735		59414156	2015	-	-0.221849	-1.64927		53406121	2015	-	-0.20412	-0.0636748
	53393261	2015	4	-0.221849	-0.768395		53394695	2015	7	-0.221849	0.80808		59415101	2015	-	-0.221849	-0.0802509		53406389	2015	-	-0.411728	-0.226323
	53394633	2016	2	-0.221849	0.977712		53394608	2016	3	-0.221849	0.571351		59415278	2015	-	-0.221849	-1.60076		54383796	2015	-	0.790637	0.314794
	53394633	2016	1	-0.221849	0.541706		53395638	2015	5	0.278754	1.09947		59415299	2015	-	-0.221849	-1.72239		54384666	2015	-	0.179695	-0.695079
	53394633	2015	4	0.612784	0.449574		53394743	2015	11	0	0.665957		59416144	2015	-	0.185637	-0.212906		54384748	2015	-	1.18823	1.26792
	53394710	2015	11	-0.221849	0.663455		53390299	2015	10	-0.0457575	-0.223916		57406581	2015	-	-0.221849	-1.86069		54391576	2015	-	0.0559514	0.319834
	53394710	2015	7	-0.0457575	-0.629339		53390299	2015	8	-0.0457575	-0.512267		52372015	2014	-	0.642465	0.879298		54392087	2015	-	-0.221849	0.10118
	53394710	2015	4	0.0413927	0.441527		53392490	2015	10	0.662758	0.954362		53377671	2014	-	0.0569049	-2		54392327	2015	-	0.224015	0.381386
	53395293	2016	2	-0.221849	0.184202		53392490	2015	9	0.0413927	1.02821		53407458	2014	-	1.93318	0.392943		54392535	2015	-	0.0107239	0.555421
	53395430	2015	8	-0.221849	-0.159105		53392490	2015	7	0.732394	0.912509		53407458	2015	-	1.5791	0.392943		54393029	2015	-	-0.221849	0.292981
	53395413	2015	7	-0.221849	-1.48325		53392490	2016	3	0.591065	0.972325		56407444	2015	-	-0.130768	-1.25579		54393066	2015	-	0.918424	0.928681
	53395463	2016	3	-0.221849	1.3285		53392490	2015	11	0.431364	1.12671		57401761	2015	-	0.0791812	0.432626		54393115	2015	-	0.0413927	0.230685
	53395463	2015	6	-0.221849	1.3168		53393439	2016	2	1.04139	0.950278		57407502	2015	-	-0.167491	-1.39772		54393424	2015	-	0.168792	0.628731
	53396203	2015	8	-0.221849	-0.0192402		53393439	2015	12	0.662758	0.702115		58401792	2015	-	0.130334	-0.380886		54394320	2015	-	0.0107239	0.04229
	53395189	2015	9	-0.221849	0.848525		53393439	2015	7	0.623249	0.319762		58402790	2015	-	-0.154902	-1.5921		54406256	2015	-	-0.312025	0.00150656
	53395189	2015	4	-0.09691	-0.667326		53393437	2016	2	1	-1.80487		58412131	2015	-	0.32838	0.103886		57402781	2015	-	-0.162727	-0.118722
	53393352	2016	2	1.11394	1.00466		53393437	2015	12	0.70757	-2		50335404	2014	-	-0.134699	-1.1063		57406469	2015	-	-0.221849	-2
	53393352	2015	11	1.11394	0.024236		53393437	2015	9	0.792392	-2		52373437	2014	-	0.257945	-0.31395		57406479	2015	-	-0.221849	-2
	53393394	2016	2	-0.221849	1.15696		53393437	2015	4	1.23045	-2		52374599	2014	-	-0.221849	-0.494338		58415184	2015	-	0.342423	0.441235
	53393294	2016	2	1.14613	-0.801804		53393203	2015	4	-0.221849	-0.22259		54397174	2014	-	-0.221849	-1.18288		52351316	2015	-	0.561442	0.840351
	53393279	2016	2	0.732394	0.964147		53392229	2015	12	-0.221849	-0.596743		55391063	2014	-	-0.221849	-1.29385		52351353	2015	-	-0.221849	0.175491
	53393279	2015	8	-0.221849	0.522029		53392540	2016	2	0.462398	1.14992		56391757	2014	-	-0.221849	-1.88606		52352323	2015	-	-0.221849	0.36323
	53394322	2015	8	-0.221849	0.53684		53392540	2015	11	0.869232	1.01771		56403180	2014	-	-0.221849	-1.19044		53395338	2013	-	1.07188	0.347587
	53394320	2016	2	0.579784	0.904185		53392559	2015	8	-0.221849	-0.194254		55391063	2015	-	-0.221849	-1.29385		54381732	2013	-	-0.221849	-1.66488
	53394320	2015	12	0.462398	0.818352		53392559	2015	5	1.36173	0.330576		59414148	2015	-	-0.221849	-1.23757		54383673	2013	-	0.701856	-1.02818
	53394265	2015	10	-0.221849	-0.973907		54361128	2015	6	0.278754	-1.30618		52351316	2014	-	0.197281	0.822412		54386469	2013	-	-0.106053	-0.981369
	53394265	2015	6	-0.221849	-1.11835		54361164	2015	8	-0.221849	1.09674		52351353	2014	-	-0.221849	0.205367		54392466	2013	-	1.04139	0.788244
	53394265	2015	5	-0.221849	0.594882		54360421	2015	12	-0.221849	0.575171		52351405	2014	-	-0.221849	0.159285		54392552	2013	-	1.14664	0.855675
	53394275	2016	3	0	-0.777878		53367133	2015	12	0.113943	0.821045		52352323	2014	-	-0.221849	0.397075		54393023	2013	-	0.94939	-0.266402
	53394275	2015	7	-0.221849	-1.3249		54362230	2015	8	-0.221849	0.340598		52364595	2014	-	0.477121	0.130748		54393079	2013	-	0.238882	-0.351396
	53394275	2015	4	-0.221849	-0.859515		54360175	2015	10	-0.221849	0.137922		52367578	2014	-	-0.0579919	-0.0540639		54393303	2013	-	1.6516	0.43354
	53394558	2016	2	-0.221849	1.04019		53366193	2015	8	-0.221849	0.220436		53360775	2014	-	-0.124939	-0.464326		54393431	2013	-	1.0998	0.881671
	53394558	2015	9	-0.154902	0.948186		53383723	2015	5	0.255273	-0.268951		53382389	2014	-	0.364082	0.163817		54395091	2013	-	0.113943	-0.588128
	53394558	2015	5	-0.221849	0.996255		53382779	2015	11	-0.221849	-1.64892		53392559	2014	-	0.172457	0.453597		54395222	2013	-	0.30103	-1.26427
	53394632	2015	10	0.90309	1.06138		53382751	2016	2	0.799341	0.486421		53393472	2014	-	0.0314085	0.833617		54395239	2013	-	0.31527	-1.07866
	53394632	2015	5	-0.221849	0.781302		53384504	2015	10	0.977724	-0.333313		53393503	2014	-	0.179695	0.605491		54396010	2013	-	0.290035	-0.618223
	53395509	2015	11	2.04139	-2		53383437	2015	6	0.778151	-0.235161		53394743	2014	-	0.273001	1.27607		54397065	2013	-	0.0347621	-0.955852
	53395509	2015	4	0.70757	-2		53383437	2015	4	0.740363	-0.0970523		53395656	2014	-	0.586868	1.55868		55380718	2013	-	0.251233	-0.373386
	53395551	2015	9	1.38021	1.02732		53383425	2016	1	0.361728	-1.10162		53396711	2014	-	0.371068	1.26608		55380719	2013	-	-0.134699	-0.865186
	53395551	2015	5	0.755875	1.1144		53383425	2015	7	-0.09691	0.28654		53406121	2014	-	0.210853	-0.0636748		52322536	2014	-	-0.221849	-0.401191
	53395553	2016	2	0.623249	1.42232		53383425	2015	6	0.431364	-0.626369		53406389	2014	-	0.236789	-0.226323		52350354	2014	-	-0.198368	0.726378
	53395551	2016	2	0.792392	1.3218		53384452	2015	7	-0.221849	-0.738619		54380056	2014	-	-0.19552	0.236531		52351402	2014	-	0.403692	0.812546
	53395551	2015	6	0.322219	-0.268996		53384452	2015	4	-0.221849	-0.803214		54391576	2014	-	-0.154902	0.319834		53395561	2014	-	-0.176091	0.503032
	53395551	2015	5	0.643453	1.1144		53384534	2016	2	0.230449	-0.896833		54392087	2014	-	-0.110698	0.10118		53396408	2014	-	0.217484	0.272279
	53395548	2016	1	0.414973	0.537772		53382346	2015	10	0.230449	0.0962048		54392327	2014	-	-0.154902	0.381386		53396474	2014	-	0.297396	0.154059
	53395548	2015	4	0.477121	0.483299		53384346	2015	8	-0.522879	-0.103131		54392535	2014	-	-0.221849	0.555421		53397336	2014	-	0.817345	0.485227
	53392559	2016	2	0.278754	0.765754		54383297	2015	11	-0.221849	0.376127		54393029	2014	-	0	0.292981		53397347	2014	-	0.0543577	0.265639
	53393503	2015	8	-0.221849	0.116794		54383297	2015	8	-0.221849	0.226024		54393115	2014	-	-0.221849	0.230685		53397350	2014	-	-0.221849	0.379348
	53394256	2015	7	-0.221849	-1.28869		53371605	2016	2	-0.221849	-0.399715		54393424	2014	-	-0.221849	0.628731		53397357	2014	-	0.403692	0.372098
	53395204	2016	2	-0.221849	-1.04254		53371605	2015	5	-0.221849	-0.0416185		54393752	2014	-	0.0107239	-0.116495		53397422	2014	-	0.282547	0.337383
	53395204	2015	6	-0.221849	-1.57891		55382352	2015	11	-0.221849	-0.31135		54394320	2014	-	-0.221849	0.04229		53397433	2014	-	0.355388	0.0208238
	53394237	2015	11	-0.221849	-1.23411		54380460	2015	5	-0.221849	-0.349584		54406256	2014	-	-0.221849	0.00150656		53407036	2014	-	1.18893	1.1451
	53394674	2016	1	-0.221849	0.492031		52377667	2015	5	-0.221849	-0.137723		55392056	2014	-	-0.187087	-1.97572		53407120	2014	-	0.839897	0.569298
	53395600	2015	8	-0.221849	-2		54375747	2015	8	-0.221849	-0.610281		55392094	2014	-	-0.221849	-2		53407230	2014	-	0.966142	0.451333
	53394633	2016	3	-0.221849	0.543455		54383304	2015	11	-0.221849	-0.100582		50354789	2015	-	-0.221849	-0.781793		53407335	2014	-	0.594761	0.832033
	53395675	2015	7	-0.221849	0.406091		54372707	2016	2	0.176091	-0.454735		52351405	2015	-	-0.0397671	0.159285		53407423	2014	-	0.217484	0.298493
	53394695	2016	3	1.14613	0.932182		54372786	2015	8	-0.221849	-0.11755		52354631	2015	-	-0.0770152	-0.57053		53407461	2014	-	0.20862	0.599246
	53394695	2016	1	0.568202	0.886735		54384252	2015	11	0.278754	0.0144676		52361009	2015	-	1.14806	0.573362		54382675	2014	-	0.498311	-1.33661
	53394695	2015	7	-0.221849	0.80808		54380038	2015	5	-0.221849	-0.0305527		52364595	2015	-	0.569666	0.130748		54390312	2014	-	-0.187087	0.00934465
	53394608	2016	3	-0.221849	0.571351		55381301	2016	2	-0.221849	-0.148638		52366469	2015	-	0.389166	0.571655		54390703	2014	-	0.841985	0.615947
	53395638	2015	5	0.278754	1.09947		55381301	2015	11	-0.221849	0.0176589		52367578	2015	-	-0.221849	-0.0540639		54390735	2014	-	1.39005	0.868293
	53394743	2015	11	0	0.665957		53373728	2016	1	-0.221849	-1.90678		52376383	2015	-	-0.110698	-0.375615		54390742	2014	-	0.997823	0.571305
	53393128	2015	12	-0.221849	-0.383908		53373728	2015	5	-0.221849	-0.948791		53360775	2015	-	-0.221849	-0.464326		54391135	2014	-	-0.144683	-0.43644
	53393128	2015	9	-0.221849	0.264146		54373715	2015	5	-0.221849	0.028306		53370136	2015	-	0.101231	0.639442		54391342	2014	-	0.0280287	-0.302422
	53393130	2016	3	0.70757	-0.265475		54371733	2016	2	-0.221849	-1.00077		53370240	2015	-	-0.19552	0.679603		54391588	2014	-	-0.0147233	0.493586
	53393130	2016	3	0.880814	-0.265475		54371589	2015	11	-0.221849	-0.975816		53372195	2015	-	-0.110698	-0.275458		54391652	2014	-	0.980761	0.840751
	53393130	2015	11	0.322219	-0.381789		54380339	2015	5	-0.221849	0.0448039		53372422	2015	-	-0.221849	-0.809388		54392623	2014	-	-0.124939	0.86979
	53393130	2015	9	0.146128	0.300683		53374746	2015	5	-0.221849	0.172998		53382389	2015	-	0.122216	0.163817		54392646	2014	-	-0.134699	0.631946
	53393130	2015	4	0.447158	0.100347		53377758	2015	11	-0.221849	-0.0617245		53392559	2015	-	0.814581	0.453597		54392729	2014	-	1.59106	0.635279
	53390299	2015	10	-0.0457575	-0.223916		54380064	2015	5	-0.221849	-0.0527143		53393472	2015	-	0.306425	0.833617		54393210	2014	-	0.942008	0.631022
	53390299	2015	8	-0.0457575	-0.512267		53360525	2015	5	-0.221849	0.558045		53393503	2015	-	0.860338	0.605491		54393741	2014	-	0.467361	0.691905
	53392490	2015	10	0.662758	0.954362		53372195	2016	2	-0.221849	-0.527051		53394743	2015	-	0.547159	1.27607		54393768	2014	-	-0.198368	0.557347
	53392490	2015	9	0.0413927	1.02821		53377221	2016	2	-0.221849	-1.74512		53395656	2015	-	1.0304	1.55868		54400006	2014	-	0.856326	0.625465
	53392490	2015	7	0.732394	0.912509		53371276	2015	11	-0.221849	-0.270133		53396711	2015	-	0.176091	1.26608		54400017	2014	-	0.819544	0.464641
	53392490	2016	3	0.591065	0.972325		53371276	2015	8	-0.221849	-0.787242		53406121	2015	-	-0.20412	-0.0636748		54400165	2014	-	0.69752	0.240757
	53392490	2015	11	0.431364	1.12671		53371352	2015	8	-0.221849	0.0122081		53406389	2015	-	-0.411728	-0.226323		54400211	2014	-	0.939519	0.54494
	53393439	2016	2	1.04139	0.950278		52366469	2015	11	-0.221849	0.495724		54380056	2015	-	-0.221849	0.236531		54400288	2014	-	0.472269	0.60641
	53393439	2015	12	0.662758	0.702115		52366469	2015	8	-0.221849	-0.0583686		54383796	2015	-	0.790637	0.314794		54400422	2014	-	1.38798	0.753229
	53393439	2015	7	0.623249	0.319762		53361549	2016	2	0.20412	1.34556		54384666	2015	-	0.179695	-0.695079		54400442	2014	-	0.873127	0.642166
	53393437	2016	2	1	-1.80487		53365707	2015	5	0.0413927	-0.454394		54384748	2015	-	1.18823	1.26792		54400480	2014	-	1.37658	0.564021
	53393437	2015	12	0.70757	-2		54372210	2016	2	-0.221849	-0.128384		54391576	2015	-	0.0559514	0.319834		54401106	2014	-	0.89487	0.765404
	53393437	2015	9	0.792392	-2		54372109	2015	5	-0.221849	-0.262698		54392087	2015	-	-0.221849	0.10118		54401131	2014	-	0.546131	0.691369
	53393437	2015	4	1.23045	-2		53373192	2015	11	-0.221849	-0.76957		54392327	2015	-	0.224015	0.381386		54401238	2014	-	0.910269	0.581369
	53393203	2015	4	-0.221849	-0.22259		53371010	2016	2	0.838849	-0.381174		54392535	2015	-	0.0107239	0.555421		54401292	2014	-	0.423246	0.542664
	53392229	2015	12	-0.221849	-0.596743		53371333	2015	11	-0.221849	0.450736		54393029	2015	-	-0.221849	0.292981		54401294	2014	-	1.01494	0.526406
	53392540	2016	2	0.462398	1.14992		53371333	2015	8	-0.221849	0.128009		54393066	2015	-	0.918424	0.928681		54401298	2014	-	1.05817	0.669273
	53392540	2015	11	0.869232	1.01771		53372309	2016	2	0.361728	0.173676		54393115	2015	-	0.0413927	0.230685		54401332	2014	-	0.706149	0.59271
	53392559	2015	8	-0.221849	-0.194254		53371470	2016	2	-0.221849	-1.78026		54393424	2015	-	0.168792	0.628731		54401379	2014	-	0.570154	0.535971
	53392559	2015	5	1.36173	0.330576		53372482	2015	8	-0.221849	-0.666356		54394320	2015	-	0.0107239	0.04229		54401410	2014	-	1.46489	0.451907
	54361128	2015	6	0.278754	-1.30618		52377319	2016	2	-0.221849	-1.46713		54406256	2015	-	-0.312025	0.00150656		54401412	2014	-	0.566241	0.475058
	54361164	2015	8	-0.221849	1.09674		52377319	2015	5	-0.221849	-0.158626		55392056	2015	-	-0.187087	-1.97572		54401480	2014	-	1.42597	0.616607
	54360421	2015	12	-0.221849	0.575171		52376383	2015	5	-0.0457575	-0.205833		55392094	2015	-	-0.221849	-2		54403325	2014	-	0.891166	0.566355
	53367133	2015	12	0.113943	0.821045		52367388	2016	2	-0.221849	-0.187168		57402781	2015	-	-0.162727	-0.118722		54403343	2014	-	0.675167	0.564323
	54362230	2015	8	-0.221849	0.340598		52366469	2015	4	-0.09691	0.219748		57406469	2015	-	-0.221849	-2		54403354	2014	-	0.452298	0.943067
	54360175	2015	10	-0.221849	0.137922		54375212	2015	5	0.146128	-0.708861		57406479	2015	-	-0.221849	-2		54403481	2014	-	1.26166	0.610862
	53366193	2015	8	-0.221849	0.220436		53370240	2015	8	-0.221849	-0.405035		58415184	2015	-	0.342423	0.441235		54404379	2014	-	0.0910805	1.09538
	53383723	2015	5	0.255273	-0.268951		53360567	2015	8	0.255273	0.428489		52351316	2015	-	0.561442	0.840351		54404416	2014	-	0.0347621	0.196577
	53382779	2015	11	-0.221849	-1.64892		53371075	2016	2	0.0791812	-0.516402		52351353	2015	-	-0.221849	0.175491		54405273	2014	-	0.441957	0.0549448
	53382751	2016	2	0.799341	0.486421		52367578	2016	1	-0.221849	-0.45343		52352323	2015	-	-0.221849	0.36323		54405400	2014	-	0.146128	1.18403
	53384504	2015	10	0.977724	-0.333313		53360775	2015	5	-0.221849	-0.3505		53395338	2013	-	1.07188	0.347587		54406257	2014	-	0.199572	-0.076972
	53383437	2015	6	0.778151	-0.235161		53371058	2016	2	-0.221849	-0.442851		54381732	2013	-	-0.221849	-1.66488		54406316	2014	-	0.908485	-0.0903548
	53383437	2015	4	0.740363	-0.0970523		52381181	2015	10	0.845098	0.0724609		54383673	2013	-	0.701856	-1.02818		54406347	2014	-	0.745595	0.25081
	53383425	2016	1	0.361728	-1.10162		52383310	2015	11	0.929419	1.03909		54386469	2013	-	-0.106053	-0.981369		54406407	2014	-	0.560305	0.79755
	53383425	2015	7	-0.09691	0.28654		52386511	2015	11	-0.221849	0.973064		54392466	2013	-	1.04139	0.788244		55381759	2014	-	-0.20995	-1.23782
	53383425	2015	6	0.431364	-0.626369		52380066	2015	5	0.146128	1.38106		54392552	2013	-	1.14664	0.855675		55391189	2014	-	-0.221849	-0.908744
	53384452	2015	7	-0.221849	-0.738619		52384289	2015	7	-0.221849	-0.444301		54393023	2013	-	0.94939	-0.266402		55400390	2014	-	0.661181	-0.368286
	53384452	2015	4	-0.221849	-0.803214		52372624	2015	5	-0.221849	-0.683819		54393079	2013	-	0.238882	-0.351396		55401228	2014	-	0.670555	-0.425564
	53384534	2016	2	0.230449	-0.896833		52385578	2015	11	-0.221849	1.26102		54393303	2013	-	1.6516	0.43354		55401279	2014	-	0.594761	-0.458338
	53382346	2015	10	0.230449	0.0962048		52382764	2015	4	-0.221849	-1.64444		54393431	2013	-	1.0998	0.881671		64401375	2014	-	-0.221849	-0.148253
	53384346	2015	8	-0.522879	-0.103131		52372348	2015	7	-0.221849	0.536639		54395091	2013	-	0.113943	-0.588128		64401555	2014	-	-0.221849	-0.659853
	55381198	2015	5	-0.221849	-0.166539		52376065	2016	1	1.73239	0.127449		54395222	2013	-	0.30103	-1.26427		64401744	2014	-	-0.221849	-1.15366
	55381197	2015	5	-0.221849	-0.176085		52367714	2016	1	1.51851	0.141236		54395239	2013	-	0.31527	-1.07866		64402730	2014	-	-0.221849	-1.17166
	54376657	2015	11	-0.221849	0.128795		52374599	2015	12	-0.221849	-1.43248		54396010	2013	-	0.290035	-0.618223		64423371	2014	-	-0.221849	-1.04455
	54371719	2016	2	-0.221849	-0.576022		52374599	2015	8	-0.221849	-0.954341		54397065	2013	-	0.0347621	-0.955852		64446285	2014	-	-0.221849	-0.724228
	55380141	2015	8	-0.221849	-0.399468		52372299	2016	3	-0.221849	-1.37294		55380718	2013	-	0.251233	-0.373386		65436154	2014	-	-0.221849	-2
	54380366	2015	11	-0.221849	-0.657031		52372299	2016	1	-0.221849	-1.29525		55380719	2013	-	-0.134699	-0.865186		65437293	2014	-	-0.221849	-2
	54380058	2016	2	-0.221849	-1.37056		52372299	2015	9	-0.154902	-0.456164		51327479	2014	-	-0.165367	-0.0108024		66432025	2014	-	-0.221849	-1.89963
	54380056	2016	2	-0.221849	0.371048		52372299	2015	7	-0.221849	-0.106619		52322536	2014	-	-0.221849	-0.401191		52350354	2015	-	0.146128	0.726378
	54380056	2015	8	-0.221849	0.101636		52372299	2015	6	-0.221849	-0.0175779		52350354	2014	-	-0.198368	0.726378		52351402	2015	-	1.16781	0.812546
	54383297	2015	11	-0.221849	0.376127		52373203	2015	7	-0.221849	0.164393		52351402	2014	-	0.403692	0.812546		52351581	2015	-	1.1346	0.194949
	54383297	2015	8	-0.221849	0.226024		52372064	2015	5	0.968483	0.599641		53395561	2014	-	-0.176091	0.503032		53390299	2015	-	0.628389	0.24269
	53371605	2016	2	-0.221849	-0.399715		52372015	2015	8	-0.221849	0.358866		53396408	2014	-	0.217484	0.272279		53392229	2015	-	-0.144683	-0.0530486
	53371605	2015	5	-0.221849	-0.0416185		52376383	2015	9	-0.221849	-0.193995		53396474	2014	-	0.297396	0.154059		53392348	2015	-	0.199572	1.34448
	55382352	2015	11	-0.221849	-0.31135		52373437	2016	1	-0.09691	-1.0938		53397336	2014	-	0.817345	0.485227		53393261	2015	-	-0.124939	-0.595794
	54380460	2015	5	-0.221849	-0.349584		52373437	2015	12	-0.09691	-1.17035		53397347	2014	-	0.0543577	0.265639		53393278	2015	-	0.39211	0.757841
	52377667	2015	5	-0.221849	-0.137723		52373437	2015	8	-0.221849	-1.41463		53397350	2014	-	-0.221849	0.379348		53393279	2015	-	0.377185	0.731554
	54375747	2015	8	-0.221849	-0.610281		52373437	2015	6	-0.221849	0.203119		53397357	2014	-	0.403692	0.372098		53393294	2015	-	0.452298	-0.859597
	54383304	2015	11	-0.221849	-0.100582		52373592	2015	12	-0.221849	-1.39855		53397422	2014	-	0.282547	0.337383		53393352	2015	-	0.711807	0.368832
	54372707	2016	2	0.176091	-0.454735		52372345	2016	1	-0.221849	-1.01218		53397433	2014	-	0.355388	0.0208238		53394206	2015	-	0.0142404	-0.454755
	54372786	2015	8	-0.221849	-0.11755		52373491	2015	8	-0.221849	-1.31675		53407036	2014	-	1.18893	1.1451		53394320	2015	-	0.274927	0.775545
	54384252	2015	11	0.278754	0.0144676		52373491	2015	5	-0.221849	-0.0458517		53407120	2014	-	0.839897	0.569298		53395592	2015	-	0.989746	1.1711
	54380038	2015	5	-0.221849	-0.0305527		52373414	2016	1	-0.221849	-1.33986		53407230	2014	-	0.966142	0.451333		53396428	2015	-	1.16435	1.02005
	55381301	2016	2	-0.221849	-0.148638		52376043	2015	4	1.50515	0.943189		53407335	2014	-	0.594761	0.832033		53396507	2015	-	1.48667	0.97741
	55381301	2015	11	-0.221849	0.0176589		52376030	2016	2	1.43136	1.51971		53407423	2014	-	0.217484	0.298493		53396523	2015	-	1.75714	-1.73676
	53373728	2016	1	-0.221849	-1.90678		52366754	2015	10	0.623249	0.564079		53407461	2014	-	0.20862	0.599246		53396537	2015	-	1.43669	1.10475
	53373728	2015	5	-0.221849	-0.948791		52366781	2015	4	1.11394	1.1027		54382675	2014	-	0.498311	-1.33661		53396569	2015	-	1.23553	1.25339
	54373715	2015	5	-0.221849	0.028306		52366617	2016	3	1.72428	0.433435		54390312	2014	-	-0.187087	0.00934465		53407036	2015	-	1.0688	1.1451
	54371733	2016	2	-0.221849	-1.00077		52366617	2016	1	1.57978	0.382059		54390703	2014	-	0.841985	0.615947		53407120	2015	-	0.628389	0.569298
	54371589	2015	11	-0.221849	-0.975816		52373125	2015	6	0	0.163016		54390735	2014	-	1.39005	0.868293		53407230	2015	-	0.64673	0.451333
	54380339	2015	5	-0.221849	0.0448039		52372064	2016	1	-0.221849	-1.0743		54390742	2014	-	0.997823	0.571305		53407335	2015	-	-0.0222764	0.832033
	53374746	2015	5	-0.221849	0.172998		52375199	2016	1	-0.221849	-1.28916		54391135	2014	-	-0.144683	-0.43644		53407423	2015	-	-0.221849	0.298493
	53377758	2015	11	-0.221849	-0.0617245		52375199	2015	7	-0.221849	-0.39338		54391342	2014	-	0.0280287	-0.302422		53407461	2015	-	-0.0791812	0.599246
	54380064	2015	5	-0.221849	-0.0527143		52375199	2015	6	-0.221849	-0.535573		54391588	2014	-	-0.0147233	0.493586		54382675	2015	-	0.230449	-1.33661
	53360525	2015	5	-0.221849	0.558045		52375199	2015	5	-0.221849	-0.0754397		54391652	2014	-	0.980761	0.840751		54390703	2015	-	0.278754	0.615947
	53372195	2016	2	-0.221849	-0.527051		53360775	2015	7	-0.221849	-0.781279		54392623	2014	-	-0.124939	0.86979		54390735	2015	-	1.20457	0.868293
	53377221	2016	2	-0.221849	-1.74512		50367082	2016	1	-0.221849	-1.41971		54392646	2014	-	-0.134699	0.631946		54390742	2015	-	0.374137	0.571305
	53371276	2015	11	-0.221849	-0.270133		50367082	2015	7	-0.221849	-0.381062		54392729	2014	-	1.59106	0.635279		54391588	2015	-	0.30103	0.493586
	53371276	2015	8	-0.221849	-0.787242		51364312	2016	1	-0.0457575	-1.40135		54393210	2014	-	0.942008	0.631022		54391652	2015	-	0.822822	0.840751
	53371352	2015	8	-0.221849	0.0122081		52360303	2016	1	0.672098	-0.966294		54393741	2014	-	0.467361	0.691905		54392623	2015	-	0.0347621	0.86979
	52366469	2015	11	-0.221849	0.495724		52362440	2015	5	-0.221849	1.02615		54393768	2014	-	-0.198368	0.557347		54392646	2015	-	-0.0222764	0.631946
	52366469	2015	8	-0.221849	-0.0583686		52365541	2015	7	-0.221849	0.560921		54400006	2014	-	0.856326	0.625465		54392729	2015	-	1.30356	0.635279
	53361549	2016	2	0.20412	1.34556		50356618	2015	7	-0.221849	-0.978076		54400017	2014	-	0.819544	0.464641		54393210	2015	-	0.837799	0.631022
	53365707	2015	5	0.0413927	-0.454394		52361151	2016	1	0.662758	-0.41021		54400165	2014	-	0.69752	0.240757		54393215	2015	-	-0.134699	1.35531
	54372210	2016	2	-0.221849	-0.128384		51365557	2015	7	-0.221849	-1.48176		54400211	2014	-	0.939519	0.54494		54393741	2015	-	0.290035	0.691905
	54372109	2015	5	-0.221849	-0.262698		52365561	2015	7	-0.221849	-0.979837		54400288	2014	-	0.472269	0.60641		54393752	2015	-	-0.246672	-0.0791118
	53373192	2015	11	-0.221849	-0.76957		51365552	2015	7	-0.221849	-0.828535		54400422	2014	-	1.38798	0.753229		54393768	2015	-	-0.221849	0.557347
	53371010	2016	2	0.838849	-0.381174		51365594	2015	9	-0.221849	-0.516243		54400442	2014	-	0.873127	0.642166		54400006	2015	-	0.322219	0.625465
	53371333	2015	11	-0.221849	0.450736		51367406	2016	1	-0.154902	-1.21658		54400480	2014	-	1.37658	0.564021		54400017	2015	-	0.304634	0.464641
	53371333	2015	8	-0.221849	0.128009		51366456	2015	9	-0.221849	-0.181221		54401106	2014	-	0.89487	0.765404		54400165	2015	-	0.477121	0.240757
	53372309	2016	2	0.361728	0.173676		52364578	2015	7	-0.221849	-0.352307		54401131	2014	-	0.546131	0.691369		54400211	2015	-	0.607455	0.54494
	53371470	2016	2	-0.221849	-1.78026		53350008	2015	5	-0.221849	0.0912669		54401238	2014	-	0.910269	0.581369		54400288	2015	-	0.243038	0.60641
	53372482	2015	8	-0.221849	-0.666356		52357151	2016	2	-0.221849	0.735285		54401292	2014	-	0.423246	0.542664		54400422	2015	-	0.893947	0.753229
	52377319	2016	2	-0.221849	-1.46713		52357151	2015	11	-0.221849	0.315445		54401294	2014	-	1.01494	0.526406		54400442	2015	-	0.676694	0.642166
	52377319	2015	5	-0.221849	-0.158626		52354517	2015	8	-0.221849	-1.99407		54401298	2014	-	1.05817	0.669273		54400480	2015	-	0.919078	0.564021
	52376383	2015	5	-0.0457575	-0.205833		52353597	2015	8	-0.221849	-2		54401332	2014	-	0.706149	0.59271		54401106	2015	-	0.556303	0.765404
	52367388	2016	2	-0.221849	-0.187168		52354611	2016	2	-0.221849	-0.359616		54401379	2014	-	0.570154	0.535971		54401131	2015	-	0.308209	0.691369
	52366469	2015	4	-0.09691	0.219748		52354652	2015	8	-0.221849	-1.86024		54401410	2014	-	1.46489	0.451907		54401238	2015	-	0.60206	0.581369
	54375212	2015	5	0.146128	-0.708861		53350018	2015	5	-0.221849	0.0942569		54401412	2014	-	0.566241	0.475058		54401292	2015	-	0.769623	0.542664
	53370240	2015	8	-0.221849	-0.405035		52352566	2016	2	0.0791812	0.527692		54401480	2014	-	1.42597	0.616607		54401294	2015	-	1.07311	0.526406
	53360567	2015	8	0.255273	0.428489		52352566	2015	8	-0.221849	0.0948745		54403325	2014	-	0.891166	0.566355		54401298	2015	-	1.12764	0.669273
	53371075	2016	2	0.0791812	-0.516402		52354514	2015	5	-0.221849	0.445068		54403328	2014	-	0.0280287	0.623451		54401332	2015	-	1.00289	0.59271
	52367578	2016	1	-0.221849	-0.45343		52351423	2016	2	0.556303	0.977316		54403343	2014	-	0.675167	0.564323		54401379	2015	-	0.459895	0.535971
	53360775	2015	5	-0.221849	-0.3505		52351423	2015	5	0.176091	0.759253		54403354	2014	-	0.452298	0.943067		54401410	2015	-	1.33779	0.451907
	53371058	2016	2	-0.221849	-0.442851		51356469	2015	8	0.770852	0.851694		54403430	2014	-	-0.20995	0.569742		54401412	2015	-	0.33912	0.475058
	52381181	2015	10	0.845098	0.0724609		51355435	2016	2	0.851258	1.37821		54403431	2014	-	-0.165367	0.550868		54401480	2015	-	1.53761	0.616607
	52383310	2015	11	0.929419	1.03909		51355435	2015	8	0.322219	-0.192059		54403481	2014	-	1.26166	0.610862		54403325	2015	-	0.374137	0.566355
	52386511	2015	11	-0.221849	0.973064		52351495	2016	2	-0.221849	0.58567		54404379	2014	-	0.0910805	1.09538		54403343	2015	-	0.367977	0.564323
	52380066	2015	5	0.146128	1.38106		52351495	2015	8	-0.221849	-0.735555		54404416	2014	-	0.0347621	0.196577		54403354	2015	-	0.472269	0.943067
	52384289	2015	7	-0.221849	-0.444301		52352563	2016	2	-0.221849	0.0905099		54405273	2014	-	0.441957	0.0549448		54403481	2015	-	1.26206	0.610862
	52372624	2015	5	-0.221849	-0.683819		51356409	2016	2	0.832509	1.40216		54405400	2014	-	0.146128	1.18403		54404379	2015	-	0.352183	1.09538
	52385578	2015	11	-0.221849	1.26102		51357415	2015	5	0.0413927	1.30233		54406257	2014	-	0.199572	-0.076972		54404416	2015	-	0.234686	0.196577
	52382764	2015	4	-0.221849	-1.64444		52351354	2015	11	-0.221849	0.960101		54406316	2014	-	0.908485	-0.0903548		54405273	2015	-	-0.0538754	0.0549448
	52372348	2015	7	-0.221849	0.536639		52352447	2015	5	-0.221849	0.785406		54406347	2014	-	0.745595	0.25081		54405400	2015	-	0.436693	1.18403
	52376065	2016	1	1.73239	0.127449		51356489	2016	2	0.39794	1.56348		54406407	2014	-	0.560305	0.79755		54406257	2015	-	-0.187087	-0.076972
	52367714	2016	1	1.51851	0.141236		52351402	2016	2	1	0.921309		55381759	2014	-	-0.20995	-1.23782		54406316	2015	-	0.48902	-0.0903548
	52374599	2015	12	-0.221849	-1.43248		52350355	2016	2	0.662758	0.87566		55391189	2014	-	-0.221849	-0.908744		54406347	2015	-	0.939519	0.25081
	52374599	2015	8	-0.221849	-0.954341		52350388	2016	2	0.643453	0.949999		55395169	2014	-	-0.221849	-2		54406407	2015	-	0.626682	0.79755
	52372299	2016	3	-0.221849	-1.37294		52351446	2015	11	-0.221849	-0.327689		55397262	2014	-	-0.221849	-2		55381759	2015	-	-0.0705811	-1.23782
	52372299	2016	1	-0.221849	-1.29525		52352434	2016	2	-0.221849	0.744528		55400390	2014	-	0.661181	-0.368286		55391189	2015	-	-0.221849	-0.908744
	52372299	2015	9	-0.154902	-0.456164		52350459	2015	11	0.80618	0.826856		55401228	2014	-	0.670555	-0.425564		55400390	2015	-	0.452298	-0.368286
	52372299	2015	7	-0.221849	-0.106619		52350499	2016	2	0.826075	1.09203		55401279	2014	-	0.594761	-0.458338		55401228	2015	-	0.591065	-0.425564
	52372299	2015	6	-0.221849	-0.0175779		52350499	2015	8	-0.221849	0.896119		55406328	2014	-	-0.221849	-0.331987		55401279	2015	-	0.290035	-0.458338
	52373203	2015	7	-0.221849	0.164393		51357356	2015	11	-0.221849	1.15071		55407026	2014	-	-0.221849	-1.52724		58417045	2015	-	-0.221849	-0.128758
	52372064	2015	5	0.968483	0.599641		51357356	2015	5	1.11394	0.99727		56404007	2014	-	-0.221849	-1.38934		59414058	2015	-	0.592917	0.525779
	52372015	2015	8	-0.221849	0.358866		52350431	2015	8	0.20412	1.1038		56404014	2014	-	-0.221849	-1.26922		60413294	2015	-	0.00717858	-0.578725
	52376383	2015	9	-0.221849	-0.193995		52350431	2015	5	0.361728	1.38653		64401375	2014	-	-0.221849	-0.148253		52322536	2015	-	-0.221849	-0.404813
	52373437	2016	1	-0.09691	-1.0938		52350472	2015	8	-0.221849	-0.408793		64401555	2014	-	-0.221849	-0.659853		52353539	2015	-	-0.207608	0.269163
	52373437	2015	12	-0.09691	-1.17035		52351405	2015	11	-0.154902	0.0772621		64401744	2014	-	-0.221849	-1.15366		52354673	2015	-	-0.221849	-0.306168
	52373437	2015	8	-0.221849	-1.41463		52351405	2015	5	-0.221849	0.228447		64402730	2014	-	-0.221849	-1.17166		56400382	2015	-	0.534026	0.114177
	52373437	2015	6	-0.221849	0.203119		52351570	2016	2	-0.221849	0.40027		64423371	2014	-	-0.221849	-1.04455		56405491	2015	-	0.570543	-0.489616
	52373592	2015	12	-0.221849	-1.39855		52351570	2015	11	-0.221849	0.106051		64446285	2014	-	-0.221849	-0.724228		53362701	2013	-	0.30103	-0.538839
	52372345	2016	1	-0.221849	-1.01218		52351570	2015	11	-0.221849	0.106051		65436154	2014	-	-0.221849	-2		53365742	2013	-	0.30103	-0.30841
	52373491	2015	8	-0.221849	-1.31675		52351570	2015	8	-0.221849	-0.247893		65437293	2014	-	-0.221849	-2		53371058	2013	-	0.30103	-0.564076
	52373491	2015	5	-0.221849	-0.0458517		52351570	2015	5	-0.221849	0.294925		66432025	2014	-	-0.221849	-1.89963		53372422	2013	-	0.30103	-0.809388
	52373414	2016	1	-0.221849	-1.33986		52341742	2015	7	-0.221849	0.818594		50334272	2015	-	-0.154902	-1.40653		50302404	2014	-	0.525045	0.521086
	52376043	2015	4	1.50515	0.943189		52350353	2016	3	0.491362	0.976969		50335216	2015	-	-0.221849	-1.16664		50337662	2014	-	0.0211893	-1.02699
	52376030	2016	2	1.43136	1.51971		52350353	2015	5	-0.221849	0.583682		52350354	2015	-	0.146128	0.726378		50356608	2014	-	-0.187087	-0.904308
	52366754	2015	10	0.623249	0.564079		52341626	2015	8	-0.221849	-0.414589		52351402	2015	-	1.16781	0.812546		51340171	2014	-	-0.221849	-0.551023
	52366781	2015	4	1.11394	1.1027		52354080	2015	4	-0.221849	0.0501821		52351581	2015	-	1.1346	0.194949		51351286	2014	-	-0.221849	-0.108909
	52366617	2016	3	1.72428	0.433435		52351316	2015	11	0.30103	0.886742		53390299	2015	-	0.628389	0.24269		51352245	2014	-	0.0314085	0.537164
	52366617	2016	1	1.57978	0.382059		52352331	2015	8	-0.221849	-0.38184		53392229	2015	-	-0.144683	-0.0530486		51353204	2014	-	-0.221849	0.334082
	52373125	2015	6	0	0.163016		51351610	2015	7	-0.221849	-1.05424		53392348	2015	-	0.199572	1.34448		51353478	2014	-	-0.154902	0.028744
	52372064	2016	1	-0.221849	-1.0743		51366070	2015	9	-0.221849	0.521233		53393261	2015	-	-0.124939	-0.595794		51355425	2014	-	-0.20412	0.985177
	52375199	2016	1	-0.221849	-1.28916		51357504	2015	11	-0.221849	0.937747		53393278	2015	-	0.39211	0.757841		51355435	2014	-	0.311754	1.05275
	52375199	2015	7	-0.221849	-0.39338		50354789	2016	2	-0.221849	-0.800767		53393279	2015	-	0.377185	0.731554		51355476	2014	-	0.858838	1.03637
	52375199	2015	6	-0.221849	-0.535573		50356608	2015	12	-0.221849	-1.44611		53393294	2015	-	0.452298	-0.859597		51355498	2014	-	0.826075	1.11378
	52375199	2015	5	-0.221849	-0.0754397		53330187	2015	6	-0.221849	-0.347209		53393352	2015	-	0.711807	0.368832		51356409	2014	-	0.284431	1.1294
	53360775	2015	7	-0.221849	-0.781279		51317663	2015	12	-0.221849	-0.444283		53394206	2015	-	0.0142404	-0.454755		51356439	2014	-	0.332438	1.25107
	50367082	2016	1	-0.221849	-1.41971		53320642	2015	6	-0.221849	-0.497163		53394320	2015	-	0.274927	0.775545		51356469	2014	-	0.64836	1.29752
	50367082	2015	7	-0.221849	-0.381062		52334584	2016	2	-0.09691	-0.270636		53395592	2015	-	0.989746	1.1711		51356489	2014	-	0.778151	1.35678
	51364312	2016	1	-0.0457575	-1.40135		51336394	2015	8	0.278754	-1.11611		53396428	2015	-	1.16435	1.02005		51356499	2014	-	0.755875	1.07463
	52360303	2016	1	0.672098	-0.966294		51337545	2015	5	-0.221849	0.637579		53396507	2015	-	1.48667	0.97741		51357309	2014	-	0.332438	1.0377
	52362440	2015	5	-0.221849	1.02615		51337768	2016	2	1.20412	0.908051		53396523	2015	-	1.75714	-1.73676		51357319	2014	-	0.261263	1.02238
	52365541	2015	7	-0.221849	0.560921		52341038	2015	8	-0.221849	-0.985163		53396537	2015	-	1.43669	1.10475		51357336	2014	-	0.724276	1.19041
	50356618	2015	7	-0.221849	-0.978076		52330725	2015	8	-0.221849	-1.53468		53396569	2015	-	1.23553	1.25339		51357356	2014	-	0.838849	1.08005
	52361151	2016	1	0.662758	-0.41021		51337336	2016	2	0.0791812	-0.252172		53406024	2015	-	0.09691	1.05737		51357415	2014	-	0.946943	1.11054
	51365557	2015	7	-0.221849	-1.48176		52333450	2015	8	0.20412	-1.32591		53407036	2015	-	1.0688	1.1451		51387095	2014	-	1.08189	1.36418
	52365561	2015	7	-0.221849	-0.979837		52330528	2016	2	-0.221849	-0.4113		53407120	2015	-	0.628389	0.569298		52350335	2014	-	-0.187087	0.313097
	51365552	2015	7	-0.221849	-0.828535		52332454	2016	2	0	-0.636407		53407230	2015	-	0.64673	0.451333		52350355	2014	-	0.863323	0.734826
	51365594	2015	9	-0.221849	-0.516243		51322147	2015	8	-0.221849	-1.64628		53407335	2015	-	-0.0222764	0.832033		52350388	2014	-	-0.09691	0.825084
	51367406	2016	1	-0.154902	-1.21658		51322155	2015	12	-0.221849	-0.520239		53407423	2015	-	-0.221849	0.298493		52350396	2014	-	0.176091	0.784464
	51366456	2015	9	-0.221849	-0.181221		51322174	2015	4	-0.221849	-1.14246		53407461	2015	-	-0.0791812	0.599246		52350431	2014	-	0.0606978	1.23895
	52364578	2015	7	-0.221849	-0.352307		52321316	2016	1	0.278754	-1.34806		54382675	2015	-	0.230449	-1.33661		52350459	2014	-	-0.170696	0.814333
	52366068	2016	2	-1	0.21122		52322536	2015	7	-0.221849	-0.722452		54390703	2015	-	0.278754	0.615947		52350472	2014	-	-0.221849	0.105306
	53360240	2016	2	-1	-0.0611424		52320414	2016	2	-0.221849	0.505296		54390735	2015	-	1.20457	0.868293		52350499	2014	-	-0.221849	1.00203
	53360240	2015	8	-1	-1.80079		52320414	2015	9	-0.221849	0.0568233		54390742	2015	-	0.374137	0.571305		52351315	2014	-	0.138303	0.866572
	53350008	2015	5	-0.221849	0.0912669		52320414	2015	4	-0.221849	-0.517723		54391588	2015	-	0.30103	0.493586		52351326	2014	-	0.153815	-1.14116
	52357151	2016	2	-0.221849	0.735285		51322174	2015	12	-0.221849	-0.478823		54391652	2015	-	0.822822	0.840751		52351354	2014	-	-0.221849	0.860989
	52357151	2015	11	-0.221849	0.315445		51322174	2015	10	-0.221849	-0.206692		54392623	2015	-	0.0347621	0.86979		52351435	2014	-	-0.187087	1.00449
	52354517	2015	8	-0.221849	-1.99407		51322174	2015	8	-0.221849	-1.72928		54392646	2015	-	-0.0222764	0.631946		52351446	2014	-	-0.187087	0.140783
	52353597	2015	8	-0.221849	-2		51310474	2015	11	-0.221849	-0.106642		54392729	2015	-	1.30356	0.635279		52351486	2014	-	0.0881361	0.322973
	52354611	2016	2	-0.221849	-0.359616		50347429	2015	12	-0.221849	-1.85682		54393210	2015	-	0.837799	0.631022		52351489	2014	-	-0.187087	1.08789
	52354652	2015	8	-0.221849	-1.86024		51341313	2016	3	-0.221849	-0.615736		54393215	2015	-	-0.134699	1.35531		52351495	2014	-	0.176091	0.380284
	53350018	2015	5	-0.221849	0.0942569		51341313	2016	2	-0.221849	0.265013		54393741	2015	-	0.290035	0.691905		52351581	2014	-	0.443263	0.195637
	52352566	2016	2	0.0791812	0.527692		50337662	2015	11	-0.221849	-0.759563		54393752	2015	-	-0.246672	-0.0791118		52352307	2014	-	-0.221849	-0.925458
	52352566	2015	8	-0.221849	0.0948745		50336358	2016	1	-0.221849	-2		54393768	2015	-	-0.221849	0.557347		52352331	2014	-	-0.221849	0.473761
	52354514	2015	5	-0.221849	0.445068		50336358	2015	12	-0.221849	-2		54400006	2015	-	0.322219	0.625465		52352351	2014	-	-0.0579919	0.524727
	52351423	2016	2	0.556303	0.977316		50336358	2015	11	-0.221849	-0.996282		54400017	2015	-	0.304634	0.464641		52352404	2014	-	-0.0109954	0.275536
	52351423	2015	5	0.176091	0.759253		50336358	2015	11	0.255273	-0.996282		54400165	2015	-	0.477121	0.240757		52352434	2014	-	-0.221849	0.577417
	51356469	2015	8	0.770852	0.851694		50325643	2015	8	-0.09691	0.0106688		54400211	2015	-	0.607455	0.54494		52352447	2014	-	-0.221849	0.532579
	51355435	2016	2	0.851258	1.37821		50325568	2016	2	-0.09691	0.801507		54400288	2015	-	0.243038	0.60641		52352512	2014	-	0.690196	0.230423
	51355435	2015	8	0.322219	-0.192059		50332344	2015	5	0.0791812	0.0661917		54400422	2015	-	0.893947	0.753229		52352515	2014	-	1.06726	1.68858
	52351495	2016	2	-0.221849	0.58567		49323794	2015	5	-0.221849	0.0825477		54400442	2015	-	0.676694	0.642166		52352563	2014	-	-0.170696	0.203862
	52351495	2015	8	-0.221849	-0.735555		49326603	2015	7	-0.221849	-0.374163		54400480	2015	-	0.919078	0.564021		52353322	2014	-	-0.221849	0.854918
	52352563	2016	2	-0.221849	0.0905099		50333547	2016	2	-0.221849	-0.141819		54401106	2015	-	0.556303	0.765404		52353324	2014	-	-0.221849	1.09438
	51356409	2016	2	0.832509	1.40216		50333547	2015	5	-0.221849	-0.142522		54401131	2015	-	0.308209	0.691369		52353342	2014	-	-0.154902	0.897037
	51357415	2015	5	0.0413927	1.30233		50303524	2015	7	0.278754	0.626715		54401238	2015	-	0.60206	0.581369		52355570	2014	-	-0.221849	0.0858968
	52351354	2015	11	-0.221849	0.960101		50304604	2015	11	-0.221849	1.10169		54401292	2015	-	0.769623	0.542664		52357255	2014	-	-0.221849	-0.255824
	52352447	2015	5	-0.221849	0.785406		50303682	2016	2	-0.221849	1.36102		54401294	2015	-	1.07311	0.526406		52357437	2014	-	-0.170696	-0.758018
	51356489	2016	2	0.39794	1.56348		50303633	2016	1	1.14613	0.882156		54401298	2015	-	1.12764	0.669273		52364578	2014	-	0.267172	-0.149277
	52351402	2016	2	1	0.921309		50304563	2015	10	0.278754	-0.00876784		54401332	2015	-	1.00289	0.59271		52366469	2014	-	0.491362	0.229675
	52350355	2016	2	0.662758	0.87566		50306543	2015	8	-0.221849	1.38888		54401379	2015	-	0.459895	0.535971		52366638	2014	-	1.71559	1.23214
	52350388	2016	2	0.643453	0.949999		50306564	2015	11	-0.221849	1.14707		54401410	2015	-	1.33779	0.451907		52366639	2014	-	-0.170696	0.364617
	52351446	2015	11	-0.221849	-0.327689		50303527	2016	1	0.568202	0.188694		54401412	2015	-	0.33912	0.475058		52366696	2014	-	1.29776	1.33947
	52352434	2016	2	-0.221849	0.744528		50303527	2015	7	0.531479	0.470117		54401480	2015	-	1.53761	0.616607		52366745	2014	-	-0.221849	0.66147
	52350459	2015	11	0.80618	0.826856		50313113	2015	7	0.623249	0.486417		54403325	2015	-	0.374137	0.566355		52366754	2014	-	-0.09691	0.497628
	52350499	2016	2	0.826075	1.09203		49307694	2016	1	-0.154902	-0.989711		54403328	2015	-	-0.176091	0.623451		52366781	2014	-	1.41078	1.30034
	52350499	2015	8	-0.221849	0.896119		50300544	2016	1	0.0413927	0.402855		54403343	2015	-	0.367977	0.564323		52370613	2014	-	-0.221849	-0.369623
	51357356	2015	11	-0.221849	1.15071		50301506	2015	10	-0.221849	0.0481379		54403354	2015	-	0.472269	0.943067		52371321	2014	-	-0.221849	0.946796
	51357356	2015	5	1.11394	0.99727		49306351	2016	1	0.113943	0.608681		54403430	2015	-	-0.221849	0.569742		52372345	2014	-	-0.154902	0.349763
	52350431	2015	8	0.20412	1.1038		49306413	2015	7	0.531479	0.615989		54403431	2015	-	-0.0791812	0.550868		52372624	2014	-	-0.221849	-0.817086
	52350431	2015	5	0.361728	1.38653		49306457	2016	1	0.0791812	-0.38757		54403481	2015	-	1.26206	0.610862		52373404	2014	-	0.20412	-0.314034
	52350472	2015	8	-0.221849	-0.408793		49306260	2015	8	-0.221849	0.797725		54404379	2015	-	0.352183	1.09538		52374103	2014	-	0	0.252562
	52351405	2015	11	-0.154902	0.0772621		49303568	2015	11	-0.154902	0.481486		54404416	2015	-	0.234686	0.196577		52374154	2014	-	-0.0338583	0.356179
	52351405	2015	5	-0.221849	0.228447		49303613	2015	11	0.70757	0.439935		54405273	2015	-	-0.0538754	0.0549448		52374521	2014	-	-0.221849	-2
	52351570	2016	2	-0.221849	0.40027		49300593	2016	2	0.322219	1.2079		54405400	2015	-	0.436693	1.18403		52374594	2014	-	-0.221849	-0.499729
	52351570	2015	11	-0.221849	0.106051		49300531	2015	8	-0.0457575	1.07921		54406257	2015	-	-0.187087	-0.076972		52376030	2014	-	1.48073	1.10736
	52351570	2015	11	-0.221849	0.106051		49300653	2015	8	-0.221849	0.0426806		54406316	2015	-	0.48902	-0.0903548		52376043	2014	-	1.38471	1.18777
	52351570	2015	8	-0.221849	-0.247893		49300551	2015	8	-0.221849	0.524294		54406347	2015	-	0.939519	0.25081		52376383	2014	-	-0.221849	-0.389606
	52351570	2015	5	-0.221849	0.294925		49301520	2015	8	-0.221849	0.293619		54406407	2015	-	0.626682	0.79755		52377002	2014	-	-0.221849	0.156784
	52341742	2015	7	-0.221849	0.818594		48304617	2015	11	-0.221849	-1.6134		55381759	2015	-	-0.0705811	-1.23782		52377036	2014	-	-0.221849	0.07326
	52350353	2016	3	0.491362	0.976969		64415366	2015	10	-0.09691	0.229427		55391189	2015	-	-0.221849	-0.908744		52377404	2014	-	-0.221849	-0.301551
	52350353	2015	5	-0.221849	0.583682		64401555	2015	9	-0.221849	-0.432447		55393214	2015	-	-0.221849	-2		52377659	2014	-	-0.221849	-1.44794
	52341626	2015	8	-0.221849	-0.414589		64402730	2015	9	-0.221849	-1.02655		55400390	2015	-	0.452298	-0.368286		52377667	2014	-	-0.221849	-0.245633
	52354080	2015	4	-0.221849	0.0501821		63416784	2015	8	-0.221849	-1.2017		55401228	2015	-	0.591065	-0.425564		52380004	2014	-	1.16435	1.637
	52351316	2015	11	0.30103	0.886742		64423371	2015	9	-0.221849	-1.06587		55401279	2015	-	0.290035	-0.458338		52380066	2014	-	0.919078	1.30043
	52352331	2015	8	-0.221849	-0.38184		63426022	2015	8	-0.221849	-1.34403		58417045	2015	-	-0.221849	-0.128758		52381250	2014	-	-0.0338583	-0.0379979
	52350738	2016	3	-0.221849	-0.105685		66432447	2015	11	-0.221849	-1.23473		59414058	2015	-	0.592917	0.525779		52382039	2014	-	-0.221849	-0.771471
	51351610	2015	7	-0.221849	-1.05424		65437293	2015	11	-0.221849	-2		60413294	2015	-	0.00717858	-0.578725		52382764	2014	-	-0.221849	-0.178094
	51366070	2015	9	-0.221849	0.521233		65416567	2015	8	-0.221849	-2		53406024	2014	-	0.133539	1.11176		52383785	2014	-	-0.110698	0.201766
	51357504	2015	11	-0.221849	0.937747		61403381	2015	9	-0.221849	0.449577		51327479	2015	-	0.225309	-0.166674		52384027	2014	-	0.537819	-0.338779
	50354789	2016	2	-0.221849	-0.800767		61403381	2015	5	0.230449	-0.310185		52322536	2015	-	-0.221849	-0.404813		52384785	2014	-	1.0054	1.2634
	50356608	2015	12	-0.221849	-1.44611		61401374	2015	11	-0.221849	0.716659		52353539	2015	-	-0.207608	0.269163		52384794	2014	-	1.04727	0.76554
	53330187	2015	6	-0.221849	-0.347209		58413112	2015	12	1.17609	0.764665		52354673	2015	-	-0.221849	-0.306168		52385489	2014	-	0.352183	-0.027994
	51317663	2015	12	-0.221849	-0.444283		58412113	2015	9	0.39794	0.852384		56400382	2015	-	0.534026	0.114177		52385619	2014	-	0.630936	1.14984
	53320642	2015	6	-0.221849	-0.497163		59414148	2015	8	-0.221849	-1.63653		56405491	2015	-	0.570543	-0.489616		52385705	2014	-	0.197281	1.08042
	52334584	2016	2	-0.09691	-0.270636		58412104	2015	5	0	0.585685		53362701	2013	-	0.30103	-0.538839		52385712	2014	-	0.556303	0.954902
	51336394	2015	8	0.278754	-1.11611		58405743	2015	12	-0.221849	-2		53365742	2013	-	0.30103	-0.30841		52385721	2014	-	1.06633	1.31827
	51337545	2015	5	-0.221849	0.637579		58405743	2015	11	-0.221849	-2		53371058	2013	-	0.30103	-0.564076		52385751	2014	-	0.790637	1.25738
	51337768	2016	2	1.20412	0.908051		59410170	2016	2	0.278754	-0.599536		53372422	2013	-	0.30103	-0.809388		52386435	2014	-	0.574031	-0.0931937
	52341038	2015	8	-0.221849	-0.985163		59410170	2015	10	-0.221849	-0.0193191		50302404	2014	-	0.525045	0.521086		52386468	2014	-	0.835691	0.743463
	52330725	2015	8	-0.221849	-1.53468		59410170	2015	4	-0.09691	0.588014		50337662	2014	-	0.0211893	-1.02699		52386703	2014	-	0.466126	1.69041
	51337336	2016	2	0.0791812	-0.252172		58417386	2015	9	-0.221849	0.00413945		50356608	2014	-	-0.187087	-0.904308		52387336	2014	-	0.10551	-0.266622
	52333450	2015	8	0.20412	-1.32591		58417386	2015	5	-0.221849	-0.0776113		51340171	2014	-	-0.221849	-0.551023		52387486	2014	-	-0.124939	-0.309737
	52330528	2016	2	-0.221849	-0.4113		59410412	2015	9	-0.0457575	-0.0325928		51351286	2014	-	-0.221849	-0.108909		52397299	2014	-	-0.0109954	0.658157
	52332454	2016	2	0	-0.636407		59411143	2015	9	-0.221849	0.00665769		51352245	2014	-	0.0314085	0.537164		53360525	2014	-	0.980231	0.525213
	51323069	2015	6	-0.221849	0.1775		59411143	2015	5	-0.221849	-0.503293		51353204	2014	-	-0.221849	0.334082		53360535	2014	-	-0.0835461	0.42656
	51323069	2015	6	-0.221849	0.1775		59411171	2015	4	-0.221849	0.761387		51353478	2014	-	-0.154902	0.028744		53360567	2014	-	0.763053	0.783578
	51323069	2015	4	-0.221849	-1.1001		59412125	2016	2	-0.221849	-1.09307		51355425	2014	-	-0.20412	0.985177		53360571	2014	-	-0.20412	0.0562663
	51327479	2015	6	0.623249	0.0999326		59412125	2015	10	-0.221849	0.0877218		51355435	2014	-	0.311754	1.05275		53360585	2014	-	0.544068	1.50934
	51322147	2015	8	-0.221849	-1.64628		59413135	2016	1	-0.0457575	-0.224466		51355476	2014	-	0.858838	1.03637		53361475	2014	-	-0.221849	-0.338495
	51322155	2015	12	-0.221849	-0.520239		59414058	2015	7	0.477121	-0.0885553		51355498	2014	-	0.826075	1.11378		53361549	2014	-	0.449864	1.03784
	51322174	2015	4	-0.221849	-1.14246		59403796	2016	3	0.176091	-1.42314		51356409	2014	-	0.284431	1.1294		53361646	2014	-	2.30201	-0.0387095
	52321316	2016	1	0.278754	-1.34806		59403796	2015	9	-0.221849	0.133865		51356439	2014	-	0.332438	1.25107		53361668	2014	-	0.30103	0.376221
	52322536	2015	7	-0.221849	-0.722452		59403796	2015	5	-0.221849	-0.224769		51356469	2014	-	0.64836	1.29752		53362618	2014	-	0.30103	0.230557
	52320414	2016	2	-0.221849	0.505296		59414154	2015	11	-0.221849	-1.04292		51356489	2014	-	0.778151	1.35678		53362701	2014	-	0.39794	-0.538839
	52320414	2015	9	-0.221849	0.0568233		59414154	2015	9	-0.221849	-0.208936		51356499	2014	-	0.755875	1.07463		53362782	2014	-	0.352183	-0.608227
	52320414	2015	4	-0.221849	-0.517723		59414154	2016	1	-0.221849	-1.3944		51357309	2014	-	0.332438	1.0377		53365707	2014	-	0.30103	-0.633157
	51322174	2015	12	-0.221849	-0.478823		59414154	2015	12	-0.221849	-1.00026		51357319	2014	-	0.261263	1.02238		53365742	2014	-	0.30103	-0.30841
	51322174	2015	10	-0.221849	-0.206692		59414154	2015	8	-0.221849	-0.943647		51357336	2014	-	0.724276	1.19041		53370094	2014	-	0.628389	1.0478
	51322174	2015	8	-0.221849	-1.72928		59417126	2015	8	-0.221849	-0.169795		51357356	2014	-	0.838849	1.08005		53371000	2014	-	0.39794	-0.260349
	51310474	2015	11	-0.221849	-0.106642		58412296	2015	4	0.968483	0.919129		51357415	2014	-	0.946943	1.11054		53371010	2014	-	0.39794	-0.61614
	50347524	2015	12	-0.221849	-1.65224		58413007	2015	4	-0.154902	-0.668425		51387095	2014	-	1.08189	1.36418		53371058	2014	-	0.30103	-0.564076
	50347524	2015	9	-0.0457575	-0.52704		58413033	2016	2	-0.221849	-0.289544		52350335	2014	-	-0.187087	0.313097		53371605	2014	-	-0.221849	-0.100357
	50347523	2015	12	-0.221849	-1.6543		58413033	2015	8	-0.221849	-0.970009		52350355	2014	-	0.863323	0.734826		53371625	2014	-	-0.221849	-0.0792507
	50347523	2015	6	0.447158	-0.0315268		58413033	2015	4	-0.221849	-0.365774		52350388	2014	-	-0.09691	0.825084		53372422	2014	-	0.30103	-0.809388
	50347429	2015	12	-0.221849	-1.85682		58415184	2015	8	-0.221849	-0.0713866		52350396	2014	-	0.176091	0.784464		53372607	2014	-	-0.221849	-1.02989
	51341313	2016	3	-0.221849	-0.615736		58415184	2015	8	-0.221849	-0.0713866		52350431	2014	-	0.0606978	1.23895		53372623	2014	-	-0.221849	-1.31336
	51341313	2016	2	-0.221849	0.265013		58417045	2016	2	-0.221849	-1.42291		52350459	2014	-	-0.170696	0.814333		53373407	2014	-	0.290035	-0.852478
	50337662	2015	11	-0.221849	-0.759563		58417045	2015	8	-0.221849	-0.372542		52350472	2014	-	-0.221849	0.105306		53373728	2014	-	-0.221849	-1.0765
	50337540	2016	2	-0.221849	-1.647		59410063	2015	8	-0.221849	-0.2759		52350499	2014	-	-0.221849	1.00203		53374746	2014	-	-0.221849	0.207601
	50337540	2016	1	-0.221849	-2		58412210	2015	6	-0.221849	-0.631061		52351315	2014	-	0.138303	0.866572		53375453	2014	-	0.544068	-1.7925
	50337540	2016	1	-0.221849	-2		58416130	2015	10	-0.221849	-0.0943229		52351326	2014	-	0.153815	-1.14116		53376429	2014	-	0.342423	-0.445814
	50337540	2015	12	-0.221849	-2		58416130	2015	5	-0.221849	-0.322897		52351354	2014	-	-0.221849	0.860989		53377758	2014	-	-0.221849	-0.139153
	50337540	2015	6	-0.221849	-1.19389		58413134	2015	12	-0.221849	-0.235618		52351435	2014	-	-0.187087	1.00449		53377779	2014	-	0.0107239	-0.131841
	50337425	2016	1	-1	-2		58413134	2015	10	-0.221849	0.111466		52351446	2014	-	-0.187087	0.140783		53381694	2014	-	0.565257	0.834511
	50337425	2016	1	-1	-2		58413134	2015	7	-0.221849	-0.474203		52351486	2014	-	0.0881361	0.322973		53382346	2014	-	0.694605	0.159108
	50337425	2015	12	-1	-2		58417140	2016	3	-0.221849	-0.696281		52351489	2014	-	-0.187087	1.08789		53382388	2014	-	1.08009	1.24755
	50337425	2015	8	-0.69897	-2		59414122	2016	3	-0.221849	-1.18798		52351495	2014	-	0.176091	0.380284		53382627	2014	-	0.0700379	0.783487
	50337425	2015	7	-1	-1.143		59414122	2016	1	-0.221849	-1.07614		52351581	2014	-	0.443263	0.195637		53382751	2014	-	0.402261	0.652889
	50336358	2016	1	-0.221849	-2		59414122	2015	8	-0.221849	-0.267539		52352307	2014	-	-0.221849	-0.925458		53382779	2014	-	-0.221849	-0.792568
	50336358	2015	12	-0.221849	-2		59416144	2015	9	0.0791812	0.000620597		52352331	2014	-	-0.221849	0.473761		53383414	2014	-	0.161368	0.369513
	50336358	2015	11	-0.221849	-0.996282		57402594	2016	1	-0.221849	-1.1793		52352351	2014	-	-0.0579919	0.524727		53383594	2014	-	0.650793	-0.175793
	50336358	2015	11	0.255273	-0.996282		57402594	2015	12	-0.221849	-0.523503		52352404	2014	-	-0.0109954	0.275536		53383723	2014	-	0.414973	-0.0905911
	50325643	2015	8	-0.09691	0.0106688		57403615	2016	1	-0.221849	1.12392		52352434	2014	-	-0.221849	0.577417		53383734	2014	-	0.327359	0.408401
	50325568	2016	2	-0.09691	0.801507		57403624	2015	11	-0.221849	-1.25913		52352447	2014	-	-0.221849	0.532579		53384077	2014	-	-0.0222764	-1.82391
	50335216	2016	1	-0.221849	-2		57403633	2015	9	-0.221849	0.24656		52352512	2014	-	0.690196	0.230423		53384319	2014	-	0.528274	0.0843439
	50335216	2015	5	-0.221849	-0.998389		57403633	2015	8	-0.221849	-1.84041		52352515	2014	-	1.06726	1.68858		53384346	2014	-	0.243038	0.0552732
	50335404	2015	7	-0.221849	-1.00741		57403572	2016	3	-0.221849	-1.2737		52352563	2014	-	-0.170696	0.203862		53384504	2014	-	1.38337	0.213803
	50335404	2015	6	-0.221849	-1.00238		57403572	2015	11	-0.221849	-0.94188		52353322	2014	-	-0.221849	0.854918		53384534	2014	-	0.759668	-0.437231
	50332344	2015	5	0.0791812	0.0661917		57402716	2015	8	-0.221849	-0.986459		52353324	2014	-	-0.221849	1.09438		53386169	2014	-	-0.221849	0.303185
	49323794	2015	5	-0.221849	0.0825477		57402716	2015	6	-0.221849	-0.290808		52353342	2014	-	-0.154902	0.897037		53393048	2014	-	1.07918	-0.435896
	49326603	2015	7	-0.221849	-0.374163		57402716	2015	5	-0.221849	0.0290638		52355570	2014	-	-0.221849	0.0858968		53394237	2014	-	-0.69897	-0.392491
	50333547	2016	2	-0.221849	-0.141819		57402768	2016	1	-0.221849	-0.90344		52357255	2014	-	-0.221849	-0.255824		53394734	2014	-	-0.170696	1.35124
	50333547	2015	5	-0.221849	-0.142522		57402768	2015	7	-0.221849	0.252992		52357437	2014	-	-0.170696	-0.758018		53394745	2014	-	0.769008	1.8395
	50301518	2016	3	-0.221849	-0.127657		58412131	2015	7	0.255273	-1.23006		52364578	2014	-	0.267172	-0.149277		53394783	2014	-	1.3248	1.89331
	50301518	2015	4	-0.221849	-1.11091		58412131	2015	6	-0.0457575	-0.433531		52366469	2014	-	0.491362	0.229675		53394784	2014	-	0.89487	1.85912
	50303524	2015	7	0.278754	0.626715		58412131	2015	5	0	0.0449852		52366638	2014	-	1.71559	1.23214		53395338	2014	-	0.718086	0.576053
	50304604	2015	11	-0.221849	1.10169		57403545	2016	1	-0.221849	-1.28518		52366639	2014	-	-0.170696	0.364617		53395413	2014	-	-0.221849	-0.643114
	50303682	2016	2	-0.221849	1.36102		57403545	2015	9	-0.221849	0.244749		52366696	2014	-	1.29776	1.33947		53395638	2014	-	0.841985	1.15764
	50303633	2016	1	1.14613	0.882156		57415025	2015	5	-0.221849	0.4358		52366745	2014	-	-0.221849	0.66147		53395701	2014	-	0.366423	1.33238
	50304563	2015	10	0.278754	-0.00876784		57400670	2015	5	0.342423	-0.211039		52366754	2014	-	-0.09691	0.497628		53395742	2014	-	0.887898	0.0461927
	50306543	2015	8	-0.221849	1.38888		57400670	2015	4	0.518514	0.298979		52366781	2014	-	1.41078	1.30034		53395752	2014	-	0.665112	0.0878612
	50306564	2015	11	-0.221849	1.14707		57401454	2016	2	-0.221849	-1.75506		52370613	2014	-	-0.221849	-0.369623		53396304	2014	-	0.568202	0.935177
	50303527	2016	1	0.568202	0.188694		57400520	2015	12	0.80618	-1.08636		52371321	2014	-	-0.221849	0.946796		53396320	2014	-	0.696793	0.542461
	50303527	2015	7	0.531479	0.470117		57400520	2015	4	0.929419	0.482475		52372345	2014	-	-0.154902	0.349763		53396332	2014	-	0.591065	0.451925
	50313113	2015	7	0.623249	0.486417		57401742	2015	4	0.544068	-0.0127433		52372624	2014	-	-0.221849	-0.817086		53396379	2014	-	1.51121	0.932916
	49307694	2016	1	-0.154902	-0.989711		57405637	2015	9	-0.221849	-0.162352		52373404	2014	-	0.20412	-0.314034		53396470	2014	-	0.59384	0.986913
	50300544	2016	1	0.0413927	0.402855		57416138	2016	2	-1	0.620351		52374103	2014	-	0	0.252562		53396604	2014	-	1.07737	1.58
	50301506	2015	10	-0.221849	0.0481379		57417282	2015	11	-1	-0.772209		52374154	2014	-	-0.0338583	0.356179		53396617	2014	-	0.985651	1.16728
	49306351	2016	1	0.113943	0.608681		57402740	2015	4	-1	0.0795419		52374521	2014	-	-0.221849	-2		53396666	2014	-	-0.0457575	1.04454
	49306413	2015	7	0.531479	0.615989		57402650	2015	11	-0.221849	-0.510029		52374594	2014	-	-0.221849	-0.499729		53396676	2014	-	0.18327	1.024
	49306457	2016	1	0.0791812	-0.38757		57402650	2016	3	-0.221849	-0.331598		52375623	2014	-	-0.124939	-0.531099		53396695	2014	-	0.267172	1.26764
	49306260	2015	8	-0.221849	0.797725		57402559	2016	3	-0.221849	-0.419104		52376030	2014	-	1.48073	1.10736		53396748	2014	-	0.827692	1.25028
	49303568	2015	11	-0.154902	0.481486		57402559	2015	8	-0.221849	-0.669187		52376043	2014	-	1.38471	1.18777		53397306	2014	-	0.393575	0.402188
	49303613	2015	11	0.70757	0.439935		57402559	2015	6	-0.221849	-0.344162		52376383	2014	-	-0.221849	-0.389606		53397766	2014	-	0.153815	0.00804631
	49300593	2016	2	0.322219	1.2079		57402559	2015	5	-0.221849	-0.185774		52377002	2014	-	-0.221849	0.156784		53407110	2014	-	0.197281	0.269863
	49300531	2015	8	-0.0457575	1.07921		57402656	2016	2	-0.221849	-0.176595		52377036	2014	-	-0.221849	0.07326		54371589	2014	-	-0.221849	-0.918383
	49300653	2015	8	-0.221849	0.0426806		57402656	2015	12	-0.221849	-0.473767		52377404	2014	-	-0.221849	-0.301551		54371733	2014	-	-0.221849	-0.605899
	49300551	2015	8	-0.221849	0.524294		57403520	2015	4	-0.221849	0.314911		52377659	2014	-	-0.221849	-1.44794		54372707	2014	-	-0.139662	-0.0253962
	49301520	2015	8	-0.221849	0.293619		57402502	2015	5	0.20412	-0.172107		52377667	2014	-	-0.221849	-0.245633		54372755	2014	-	0.168792	0.0530881
	48304617	2015	11	-0.221849	-1.6134		57414181	2016	2	-1	0.512427		52380004	2014	-	1.16435	1.637		54372786	2014	-	0.439333	0.0346385
	64415366	2015	10	-0.09691	0.229427		57406479	2015	12	-0.221849	-2		52380066	2014	-	0.919078	1.30043		54374711	2014	-	0.243038	-0.13457
	64401555	2015	9	-0.221849	-0.432447		57406479	2015	9	-0.221849	-2		52381250	2014	-	-0.0338583	-0.0379979		54375679	2014	-	0.588272	0.0466415
	64402730	2015	9	-0.221849	-1.02655		57406479	2015	5	-0.221849	-2		52382039	2014	-	-0.221849	-0.771471		54375747	2014	-	0.439333	0.0890923
	63416784	2015	8	-0.221849	-1.2017		57416075	2015	6	0.740363	-0.308055		52382764	2014	-	-0.221849	-0.178094		54376614	2014	-	-0.221849	-1.87452
	64423371	2015	9	-0.221849	-1.06587		57416145	2015	11	-0.522879	0.200728		52383785	2014	-	-0.110698	0.201766		54380031	2014	-	-0.221849	0.00931277
	63426022	2015	8	-0.221849	-1.34403		57407752	2015	5	-0.0457575	-0.267394		52384027	2014	-	0.537819	-0.338779		54380038	2014	-	-0.221849	-0.131473
	66432447	2015	11	-0.221849	-1.23473		57416187	2016	2	0.39794	0.636098		52384785	2014	-	1.0054	1.2634		54380064	2014	-	-0.221849	0.104368
	65437293	2015	11	-0.221849	-2		58411024	2015	5	-0.09691	-0.537095		52384794	2014	-	1.04727	0.76554		54380076	2014	-	-0.221849	-1.59474
	65416567	2015	8	-0.221849	-2		58401765	2015	11	0.0791812	-0.267004		52385489	2014	-	0.352183	-0.027994		54380084	2014	-	1.40611	-1.5118
	61403381	2015	9	-0.221849	0.449577		58402790	2016	1	0.0791812	-2		52385619	2014	-	0.630936	1.14984		54380339	2014	-	-0.20412	-0.177293
	61403381	2015	5	0.230449	-0.310185		57400684	2015	10	0.0791812	-0.35619		52385705	2014	-	0.197281	1.08042		54380460	2014	-	-0.221849	-0.599764
	61401374	2015	11	-0.221849	0.716659		57400684	2015	6	-0.221849	-0.638806		52385712	2014	-	0.556303	0.954902		54380471	2014	-	-0.221849	-0.660052
	59414021	2015	11	-0.221849	-0.253149		56407444	2015	8	-0.221849	-1.62646		52385721	2014	-	1.06633	1.31827		54382338	2014	-	-0.221849	-0.457953
	59414021	2015	10	-0.221849	-0.00441145		57402790	2015	12	-0.0457575	-0.103606		52385751	2014	-	0.790637	1.25738		54383297	2014	-	-0.0579919	0.211094
	59414021	2015	6	-0.221849	0.0860532		57402790	2015	8	-0.221849	-0.320006		52386435	2014	-	0.574031	-0.0931937		54383304	2014	-	-0.0338583	-0.21565
	59414156	2015	11	-0.221849	-1.49989		57402790	2015	7	0.113943	-0.347934		52386468	2014	-	0.835691	0.743463		54384175	2014	-	0.146128	0.13393
	59401777	2015	9	-0.221849	-2		57403624	2015	9	-0.221849	0.199522		52386703	2014	-	0.466126	1.69041		54384176	2014	-	0.559308	0.443947
	59410215	2016	1	-0.221849	-1.13545		57402752	2015	10	-1	-0.310413		52387336	2014	-	0.10551	-0.266622		54384222	2014	-	-0.0579919	-0.224699
	59410215	2015	4	-0.221849	0.265108		57403539	2016	3	-0.221849	-0.845807		52387486	2014	-	-0.124939	-0.309737		54384252	2014	-	0.236789	-0.0647069
	59415278	2015	8	-0.221849	-1.89437		57403539	2015	9	-0.221849	0.120885		52397299	2014	-	-0.0109954	0.658157		54390511	2014	-	0.337459	1.21513
	59415299	2015	9	-0.221849	-1.34309		59401358	2015	10	-0.0457575	0.99545		53360525	2014	-	0.980231	0.525213		54390538	2014	-	0.537819	1.29448
	59415299	2015	8	-0.221849	-2		57407229	2016	2	-0.221849	-1.08923		53360535	2014	-	-0.0835461	0.42656		54391309	2014	-	1.17099	1.44159
	59415299	2015	7	-0.221849	-1.99303		57407229	2015	5	0.0791812	-0.138657		53360567	2014	-	0.763053	0.783578		54391517	2014	-	1.2266	1.34478
	59415299	2015	6	-0.221849	-1.99263		57400083	2016	2	-0.221849	-1.26498		53360571	2014	-	-0.20412	0.0562663		54391561	2014	-	0.957847	1.42268
	58413112	2015	12	1.17609	0.764665		57400083	2015	8	-0.221849	-1.89467		53360585	2014	-	0.544068	1.50934		54393039	2014	-	0.534661	0.642244
	58412113	2015	9	0.39794	0.852384		57400100	2015	8	-0.221849	-0.210797		53361475	2014	-	-0.221849	-0.338495		54393138	2014	-	1.18469	1.04343
	59414148	2015	8	-0.221849	-1.63653		57390575	2015	5	-0.221849	-1.79807		53361549	2014	-	0.449864	1.03784		54393156	2014	-	0.990117	1.05014
	58412104	2015	5	0	0.585685		58401106	2015	5	-0.221849	-0.186835		53361646	2014	-	2.30201	-0.0387095		54393187	2014	-	1.43576	1.26117
	58405743	2015	12	-0.221849	-2		57404264	2015	5	-0.221849	-0.990294		53361668	2014	-	0.30103	0.376221		54393211	2014	-	1.42488	1.29943
	58405743	2015	11	-0.221849	-2		58392667	2015	5	-0.221849	-0.279717		53362618	2014	-	0.30103	0.230557		54393250	2014	-	1.33796	1.3372
	59410170	2016	2	0.278754	-0.599536		56403379	2016	2	1.11394	0.199218		53362701	2014	-	0.39794	-0.538839		54393270	2014	-	1.39489	1.36925
	59410170	2015	10	-0.221849	-0.0193191		56403379	2015	8	0.0413927	0.495317		53362782	2014	-	0.352183	-0.608227		54393426	2014	-	-0.154902	0.625711
	59410170	2015	4	-0.09691	0.588014		56405359	2016	2	0.973128	-0.193447		53365707	2014	-	0.30103	-0.633157		54393432	2014	-	-0.221849	0.604566
	58417386	2015	9	-0.221849	0.00413945		56405359	2015	8	0.892095	-0.609634		53365742	2014	-	0.30103	-0.30841		54393451	2014	-	-0.221849	0.328797
	58417386	2015	5	-0.221849	-0.0776113		56405359	2015	5	1	-0.647162		53370094	2014	-	0.628389	1.0478		54393527	2014	-	-0.221849	1.03541
	59410412	2015	9	-0.0457575	-0.0325928		56392701	2015	5	0.230449	-0.512356		53371000	2014	-	0.39794	-0.260349		54393709	2014	-	-0.0109954	0.504359
	59411143	2015	9	-0.221849	0.00665769		56405379	2015	11	0.462398	-0.728731		53371010	2014	-	0.39794	-0.61614		54394064	2014	-	-0.221849	-0.0623317
	59411143	2015	5	-0.221849	-0.503293		56405338	2015	11	0.672098	-0.84534		53371058	2014	-	0.30103	-0.564076		54394106	2014	-	1.1038	1.31981
	59411171	2015	4	-0.221849	0.761387		56405338	2015	5	0.20412	-1.48941		53371605	2014	-	-0.221849	-0.100357		54394109	2014	-	0.931966	1.3267
	59412125	2016	2	-0.221849	-1.09307		56400362	2015	11	0.113943	0.0616891		53371625	2014	-	-0.221849	-0.0792507		54394139	2014	-	0.720159	1.14535
	59412125	2015	10	-0.221849	0.0877218		56392668	2015	8	-0.221849	-0.361988		53372422	2014	-	0.30103	-0.809388		54394177	2014	-	1.11893	1.10177
	59413135	2016	1	-0.0457575	-0.224466		56400382	2015	5	0.531479	-0.214973		53372607	2014	-	-0.221849	-1.02989		54394295	2014	-	-0.221849	-0.114173
	59414058	2015	7	0.477121	-0.0885553		54393768	2015	6	-0.221849	0.401781		53372623	2014	-	-0.221849	-1.31336		54397737	2014	-	-0.09691	-0.207451
	59403796	2016	3	0.176091	-1.42314		54400006	2015	6	-0.221849	0.422726		53373407	2014	-	0.290035	-0.852478		54403485	2014	-	-0.221849	0.620753
	59403796	2015	9	-0.221849	0.133865		54400017	2015	8	-0.221849	0.0169122		53373728	2014	-	-0.221849	-1.0765		54404072	2014	-	0.0107239	0.785061
	59403796	2015	5	-0.221849	-0.224769		54393709	2016	1	-0.221849	-0.295664		53374746	2014	-	-0.221849	0.207601		54404348	2014	-	0.491362	0.838188
	59414154	2015	11	-0.221849	-1.04292		54393709	2015	5	-0.522879	0.598563		53375453	2014	-	0.544068	-1.7925		54404441	2014	-	-0.221849	0.183085
	59414154	2015	9	-0.221849	-0.208936		54391588	2015	12	-0.154902	0.212359		53376429	2014	-	0.342423	-0.445814		54405304	2014	-	-0.221849	-0.104232
	59414154	2016	1	-0.221849	-1.3944		54391588	2015	6	0.380211	0.411527		53377758	2014	-	-0.221849	-0.139153		54405323	2014	-	-0.20412	0.37936
	59414154	2015	12	-0.221849	-1.00026		54392623	2016	2	-0.221849	1.29976		53377779	2014	-	0.0107239	-0.131841		54405495	2014	-	-0.221849	0.259845
	59414154	2015	8	-0.221849	-0.943647		54392623	2015	4	-0.221849	0.374013		53381609	2014	-	-0.221849	0.612776		54406400	2014	-	-0.221849	0.213019
	59417126	2015	8	-0.221849	-0.169795		54390735	2015	4	1.04139	0.484688		53381694	2014	-	0.565257	0.834511		54406403	2014	-	0.0606978	0.267829
	58412296	2015	4	0.968483	0.919129		54390703	2015	4	0.556303	0.165856		53382346	2014	-	0.694605	0.159108		54407351	2014	-	-0.221849	-0.463568
	58413007	2015	4	-0.154902	-0.668425		54405273	2015	12	-0.221849	-0.974324		53382388	2014	-	1.08009	1.24755		55371743	2014	-	-0.221849	-0.37461
	58413033	2016	2	-0.221849	-0.289544		54405273	2015	6	0.113943	-0.479614		53382627	2014	-	0.0700379	0.783487		55381301	2014	-	0.10551	-0.130739
	58413033	2015	8	-0.221849	-0.970009		54405323	2016	2	0.0791812	0.702699		53382751	2014	-	0.402261	0.652889		55382352	2014	-	0.0107239	-0.492515
	58413033	2015	4	-0.221849	-0.365774		55401279	2016	2	0.716003	0.000224472		53382779	2014	-	-0.221849	-0.792568		55392576	2014	-	-0.221849	-1.65561
	58415184	2015	8	-0.221849	-0.0713866		55400390	2015	4	0.447158	-0.0932587		53383414	2014	-	0.161368	0.369513		49306351	2015	-	0.0511525	1.58906
	58415184	2015	8	-0.221849	-0.0713866		54406347	2015	8	1.53148	-0.182154		53383594	2014	-	0.650793	-0.175793		49306413	2015	-	0.402261	0.580223
	58417045	2016	2	-0.221849	-1.42291		54406347	2015	6	0.431364	-0.120608		53383723	2014	-	0.414973	-0.0905911		49306446	2015	-	0.534661	0.5108
	58417045	2015	8	-0.221849	-0.372542		54406400	2016	2	0.591065	0.481202		53383734	2014	-	0.327359	0.408401		49307694	2015	-	-0.124939	0.0356398
	59410063	2015	8	-0.221849	-0.2759		54407351	2016	2	0.447158	-0.0689396		53384077	2014	-	-0.0222764	-1.82391		49323766	2015	-	0.10551	-0.382345
	58412210	2015	6	-0.221849	-0.631061		54407351	2015	8	-1	-1.22455		53384319	2014	-	0.528274	0.0843439		49323784	2015	-	-0.221849	-0.648155
	58416130	2015	10	-0.221849	-0.0943229		53407461	2015	12	-0.154902	-0.203271		53384346	2014	-	0.243038	0.0552732		49323794	2015	-	-0.187087	-0.172518
	58416130	2015	5	-0.221849	-0.322897		54401412	2016	2	0.414973	0.875856		53384504	2014	-	1.38337	0.213803		50300530	2015	-	-0.124939	0.593635
	58413134	2015	12	-0.221849	-0.235618		54400480	2015	12	0.908485	-0.208945		53384534	2014	-	0.759668	-0.437231		50300544	2015	-	0.0211893	1.28332
	58413134	2015	10	-0.221849	0.111466		54401410	2015	12	1.17609	-0.415137		53386169	2014	-	-0.221849	0.303185		50300594	2015	-	-0.0109954	0.695641
	58413134	2015	7	-0.221849	-0.474203		54401410	2015	4	1.38021	0.420476		53387722	2014	-	0.113943	-1.79452		50301506	2015	-	-0.187087	0.172968
	58417140	2016	3	-0.221849	-0.696281		54401480	2015	10	1.32222	0.811386		53393048	2014	-	1.07918	-0.435896		50302404	2015	-	0	0.451606
	59414122	2016	3	-0.221849	-1.18798		54401480	2015	4	0.995635	0.618112		53394237	2014	-	-0.69897	-0.392491		50303524	2015	-	0.722222	1.07979
	59414122	2016	1	-0.221849	-1.07614		54403354	2015	12	0.763428	0.450465		53394734	2014	-	-0.170696	1.35124		50303527	2015	-	0.585461	0.971847
	59414122	2015	8	-0.221849	-0.267539		54403343	2015	8	0.20412	0.147731		53394745	2014	-	0.769008	1.8395		50303633	2015	-	1.01808	1.14291
	59416144	2015	9	0.0791812	0.000620597		54403343	2015	4	0.380211	0.53096		53394783	2014	-	1.3248	1.89331		50303694	2015	-	-0.0338583	1.49214
	56407451	2016	2	-1	-1.43385		53407335	2015	8	-0.221849	0.405672		53394784	2014	-	0.89487	1.85912		50304542	2015	-	-0.0835461	-0.19321
	56407451	2015	11	-1	-1.21914		54401298	2015	8	0.819544	0.264864		53395338	2014	-	0.718086	0.576053		50304563	2015	-	0.414973	0.203767
	57405615	2015	12	-0.221849	-1.18476		54401294	2016	2	1.54407	0.98459		53395413	2014	-	-0.221849	-0.643114		50304585	2015	-	-0.154902	1.07456
	57405615	2015	8	-0.221849	-1.86554		54401294	2015	12	0.977724	0.18148		53395638	2014	-	0.841985	1.15764		50304598	2015	-	-0.221849	1.28808
	57405615	2015	6	-0.221849	-0.84435		54401292	2015	4	0.39794	-0.00565954		53395701	2014	-	0.366423	1.33238		50304604	2015	-	-0.221849	1.17466
	57405615	2015	4	-0.221849	-0.273207		54401131	2015	8	-0.221849	0.181433		53395742	2014	-	0.887898	0.0461927		50306543	2015	-	-0.221849	1.5149
	58410141	2015	11	-0.221849	-0.538975		54400165	2015	6	-0.0457575	0.0794696		53395752	2014	-	0.665112	0.0878612		50312193	2015	-	-0.0457575	0.208051
	58410141	2015	9	-0.221849	1.08819		54400211	2015	4	-0.221849	-0.299253		53396304	2014	-	0.568202	0.935177		50313113	2015	-	0.342423	0.344633
	58410141	2015	4	-0.221849	-0.599903		54404416	2015	4	0.39794	0.107617		53396320	2014	-	0.696793	0.542461		50322403	2015	-	-0.425969	0.633133
	58410160	2016	1	-0.221849	-0.627811		54393752	2016	1	-0.0457575	-0.990021		53396332	2014	-	0.591065	0.451925		50322445	2015	-	0.922985	-0.0374294
	57403586	2016	3	-0.221849	-1.61301		54392535	2016	2	0.462398	0.786104		53396379	2014	-	1.51121	0.932916		50322472	2015	-	-0.0338583	-0.0889357
	57403586	2016	2	-0.221849	-1.38253		54392535	2015	5	-0.522879	0.720051		53396470	2014	-	0.59384	0.986913		50325568	2015	-	0.267172	0.911136
	58401506	2016	1	-1	-1.68356		53406389	2015	5	-1	0.0648644		53396604	2014	-	1.07737	1.58		50331385	2015	-	0.769008	1.06483
	58401639	2016	2	-0.221849	-1.44303		54405304	2015	11	-1	-0.304267		53396617	2014	-	0.985651	1.16728		50332334	2015	-	-0.221849	-0.065792
	58401639	2015	12	-0.221849	-0.602648		54392696	2016	2	0.113943	0.96718		53396666	2014	-	-0.0457575	1.04454		50332344	2015	-	0.948168	-0.0583768
	58402783	2015	11	-0.221849	-2		54392696	2015	4	-0.154902	0.469116		53396676	2014	-	0.18327	1.024		50332363	2015	-	-0.221849	-0.366532
	58402783	2015	10	-0.221849	-2		54394666	2016	3	-0.221849	0.432919		53396695	2014	-	0.267172	1.26764		50333547	2015	-	-0.221849	-0.170343
	57403610	2015	12	-0.221849	-1.32236		54394666	2016	1	0.477121	-0.264633		53396748	2014	-	0.827692	1.25028		50337662	2015	-	-0.221849	-0.891097
	57403555	2015	11	-0.221849	-1.45014		54394666	2015	12	0.113943	-0.232995		53397306	2014	-	0.393575	0.402188		50347429	2015	-	-0.0835461	-0.766243
	57402594	2016	1	-0.221849	-1.1793		54396528	2015	5	-0.221849	0.224234		53397766	2014	-	0.153815	0.00804631		50347501	2015	-	0.122216	0.62904
	57402594	2015	12	-0.221849	-0.523503		54396528	2015	4	-0.221849	-0.413777		53406449	2014	-	-0.221849	0.395108		50347514	2015	-	-0.0457575	0.76804
	57403615	2016	1	-0.221849	1.12392		54393519	2015	11	0.176091	0.459678		53407110	2014	-	0.197281	0.269863		51336394	2015	-	0.89487	0.462177
	57403624	2015	11	-0.221849	-1.25913		54393519	2015	9	-0.221849	0.576548		53407359	2014	-	-0.221849	0.526582		51336575	2015	-	-0.221849	-0.387455
	57403633	2015	9	-0.221849	0.24656		54393519	2015	8	-0.221849	0.128102		53407408	2014	-	-0.221849	0.645341		51337446	2015	-	1.07188	0.421011
	57403633	2015	8	-0.221849	-1.84041		54393558	2015	4	0.612784	0.821553		54371589	2014	-	-0.221849	-0.918383		51337545	2015	-	-0.170696	0.253598
	57403572	2016	3	-0.221849	-1.2737		54394566	2016	3	0.146128	0.270461		54371733	2014	-	-0.221849	-0.605899		51337768	2015	-	0.752048	0.983924
	57403572	2015	11	-0.221849	-0.94188		54394566	2015	8	-0.221849	0.44715		54372707	2014	-	-0.139662	-0.0253962		51337784	2015	-	-0.221849	-0.440962
	57402716	2015	8	-0.221849	-0.986459		54394566	2015	7	-0.0457575	0.964665		54372755	2014	-	0.168792	0.0530881		51340171	2015	-	-0.221849	-0.551023
	57402716	2015	6	-0.221849	-0.290808		54393448	2015	7	-0.221849	1.01742		54372786	2014	-	0.439333	0.0346385		51347081	2015	-	1.04139	0.792567
	57402716	2015	5	-0.221849	0.0290638		54393448	2015	6	-0.221849	0.32839		54374711	2014	-	0.243038	-0.13457		51353204	2015	-	-0.221849	0.528679
	57402768	2016	1	-0.221849	-0.90344		54393426	2016	2	0.146128	0.711632		54375679	2014	-	0.588272	0.0466415		51355425	2015	-	0.18327	0.985177
	57402768	2015	7	-0.221849	0.252992		54393495	2015	4	-0.221849	-0.730646		54375747	2014	-	0.439333	0.0890923		51355435	2015	-	0.658011	1.05275
	58412131	2015	7	0.255273	-1.23006		54393432	2016	2	1	0.651363		54376614	2014	-	-0.221849	-1.87452		51355476	2015	-	0.591065	1.03637
	58412131	2015	6	-0.0457575	-0.433531		54393432	2015	5	-0.221849	0.962422		54376657	2014	-	-0.221849	-0.0427999		51355498	2015	-	1.27646	1.11378
	58412131	2015	5	0	0.0449852		54393434	2016	2	-0.221849	0.682179		54377617	2014	-	-0.110698	0.0154541		51356409	2015	-	0.623249	1.1294
	57403545	2016	1	-0.221849	-1.28518		54393434	2015	5	-0.221849	0.972042		54380031	2014	-	-0.221849	0.00931277		51356439	2015	-	0.687975	1.25107
	57403545	2015	9	-0.221849	0.244749		54393461	2015	6	-0.221849	0.07159		54380038	2014	-	-0.221849	-0.131473		51356469	2015	-	1.07828	1.29752
	57415025	2015	5	-0.221849	0.4358		54393451	2015	11	-0.221849	-0.00831421		54380058	2014	-	-0.20412	-0.335029		51356489	2015	-	0.0314085	1.35678
	57400670	2015	5	0.342423	-0.211039		54393451	2015	8	-0.221849	-0.0769739		54380064	2014	-	-0.221849	0.104368		51356499	2015	-	0.153815	1.07463
	57400670	2015	4	0.518514	0.298979		54393462	2016	3	1	-0.305363		54380065	2014	-	-0.221849	0.147166		51357309	2015	-	0.261263	1.0377
	57401454	2016	2	-0.221849	-1.75506		54393462	2016	2	-0.221849	0.804453		54380076	2014	-	-0.221849	-1.59474		51357319	2015	-	0.130334	1.02238
	57400520	2015	12	0.80618	-1.08636		54393462	2015	10	-0.221849	0.265771		54380084	2014	-	1.40611	-1.5118		51357336	2015	-	1.02735	1.19041
	57400520	2015	4	0.929419	0.482475		54393369	2016	1	0.579784	0.0624349		54380339	2014	-	-0.20412	-0.177293		51357356	2015	-	0.625827	1.08005
	57401742	2015	4	0.544068	-0.0127433		54394321	2015	7	0.0413927	0.345121		54380460	2014	-	-0.221849	-0.599764		51357415	2015	-	1.18682	1.11054
	57405637	2015	9	-0.221849	-0.162352		54394331	2015	11	0.0413927	-0.834955		54380471	2014	-	-0.221849	-0.660052		51357504	2015	-	0.352183	0.933962
	57416138	2016	2	-1	0.620351		54394331	2015	8	-0.221849	-1.15191		54381128	2014	-	-0.221849	0.760888		51365552	2015	-	-0.221849	-0.565671
	57417282	2015	11	-1	-0.772209		54394331	2015	5	-0.221849	0.649742		54382338	2014	-	-0.221849	-0.457953		51365594	2015	-	-0.221849	-0.434329
	57402740	2015	4	-1	0.0795419		54397366	2016	1	0.477121	-1.29145		54383297	2014	-	-0.0579919	0.211094		51365598	2015	-	-0.139662	1.24627
	57402650	2015	11	-0.221849	-0.510029		54397366	2015	12	-0.221849	-1.3633		54383304	2014	-	-0.0338583	-0.21565		51366456	2015	-	-0.221849	-0.151195
	57402650	2016	3	-0.221849	-0.331598		54397366	2015	11	-0.221849	-1.5142		54384175	2014	-	0.146128	0.13393		51367085	2015	-	-0.170696	0.668295
	57402559	2016	3	-0.221849	-0.419104		54405020	2015	7	0.20412	0.857769		54384176	2014	-	0.559308	0.443947		51367367	2015	-	-0.110698	0.572119
	57402559	2015	8	-0.221849	-0.669187		54405020	2015	5	-0.154902	0.870875		54384222	2014	-	-0.0579919	-0.224699		51367406	2015	-	-0.154902	-0.0477041
	57402559	2015	6	-0.221849	-0.344162		54405092	2016	3	0.0413927	1.00894		54384252	2014	-	0.236789	-0.0647069		51367470	2015	-	-0.170696	0.477034
	57402559	2015	5	-0.221849	-0.185774		54405092	2015	4	-0.0457575	0.797985		54390511	2014	-	0.337459	1.21513		51387095	2015	-	0.802774	1.36418
	57402656	2016	2	-0.221849	-0.176595		54394748	2015	11	-0.221849	0.707114		54390538	2014	-	0.537819	1.29448		52331437	2015	-	-0.154902	-0.574425
	57402656	2015	12	-0.221849	-0.473767		54404072	2015	7	-0.221849	0.931682		54391309	2014	-	1.17099	1.44159		52331489	2015	-	0.273001	-0.594824
	57403520	2015	4	-0.221849	0.314911		55390621	2016	1	0.447158	-0.147069		54391517	2014	-	1.2266	1.34478		52333450	2015	-	0.0511525	-0.818585
	57402502	2015	5	0.20412	-0.172107		55390621	2015	4	0.146128	1.41957		54391561	2014	-	0.957847	1.42268		52334584	2015	-	0.18327	-0.426287
	57414181	2016	2	-1	0.512427		54393770	2015	12	0.0413927	0.458129		54393039	2014	-	0.534661	0.642244		52341038	2015	-	-0.221849	-0.116963
	57406479	2015	12	-0.221849	-2		54397765	2016	3	-0.221849	1.08439		54393138	2014	-	1.18469	1.04343		52341162	2015	-	-0.221849	-0.439645
	57406479	2015	9	-0.221849	-2		55390599	2015	9	0.113943	-0.78784		54393156	2014	-	0.990117	1.05014		52343180	2015	-	0.284431	-0.205268
	57406479	2015	5	-0.221849	-2		55390599	2015	8	-0.221849	-0.844996		54393187	2014	-	1.43576	1.26117		52344084	2015	-	0.40654	0.462383
	57416075	2015	6	0.740363	-0.308055		55391305	2015	7	-0.221849	-0.258305		54393211	2014	-	1.42488	1.29943		52344111	2015	-	0.447158	0.0499638
	57416145	2015	11	-0.522879	0.200728		55391537	2016	2	0.431364	-1.67133		54393250	2014	-	1.33796	1.3372		52344112	2015	-	0.473487	-0.168402
	57407752	2015	5	-0.0457575	-0.267394		55391537	2015	11	-0.221849	-1.85617		54393270	2014	-	1.39489	1.36925		52350335	2015	-	-0.170696	0.313097
	57416187	2016	2	0.39794	0.636098		54407142	2015	8	-0.221849	-0.0530105		54393426	2014	-	-0.154902	0.625711		52350355	2015	-	0.922985	0.734826
	58411024	2015	5	-0.09691	-0.537095		54407142	2015	6	-0.221849	0.0926294		54393432	2014	-	-0.221849	0.604566		52350383	2015	-	0.50515	-2
	58401765	2015	11	0.0791812	-0.267004		54407142	2015	4	0.113943	-0.160009		54393451	2014	-	-0.221849	0.328797		52350388	2015	-	0.306425	0.825084
	58402790	2016	1	0.0791812	-2		55400062	2015	8	-0.221849	0.400242		54393527	2014	-	-0.221849	1.03541		52350396	2015	-	0.0700379	0.787953
	57400684	2015	10	0.0791812	-0.35619		55400182	2015	8	0.146128	-0.759706		54393709	2014	-	-0.0109954	0.504359		52350431	2015	-	0.480725	1.23895
	57400684	2015	6	-0.221849	-0.638806		55402004	2016	1	0.0791812	-0.76279		54394064	2014	-	-0.221849	-0.0623317		52350459	2015	-	0.562293	0.814333
	56407444	2015	8	-0.221849	-1.62646		55402004	2015	9	-0.221849	0.739941		54394106	2014	-	1.1038	1.31981		52350472	2015	-	-0.0457575	0.105306
	57402790	2015	12	-0.0457575	-0.103606		55402004	2015	7	-0.221849	0.645692		54394109	2014	-	0.931966	1.3267		52350499	2015	-	0.596597	1.00203
	57402790	2015	8	-0.221849	-0.320006		55401049	2015	9	-0.221849	0.586062		54394139	2014	-	0.720159	1.14535		52351326	2015	-	0.0211893	-1.14116
	57402790	2015	7	0.113943	-0.347934		55401049	2015	7	-0.221849	0.649355		54394177	2014	-	1.11893	1.10177		52351354	2015	-	-0.221849	0.860989
	57403624	2015	9	-0.221849	0.199522		55401049	2015	5	-0.221849	0.497084		54394295	2014	-	-0.221849	-0.114173		52351423	2015	-	0.658011	0.893767
	57402752	2015	10	-1	-0.310413		55403141	2015	9	-0.221849	0.358724		54397737	2014	-	-0.09691	-0.207451		52351435	2015	-	0.427324	1.00449
	57403539	2016	3	-0.221849	-0.845807		55403141	2015	7	-0.154902	-0.197653		54400169	2014	-	-0.221849	0.761826		52351446	2015	-	-0.221849	0.140783
	57403539	2015	9	-0.221849	0.120885		55403141	2015	5	-0.221849	-1.40064		54400331	2014	-	-0.221849	0.578974		52351486	2015	-	0.0211893	0.322973
	59401358	2015	10	-0.0457575	0.99545		55403100	2016	3	-0.09691	-1.05894		54400415	2014	-	-0.221849	0.526588		52351489	2015	-	-0.0222764	1.08789
	57407229	2016	2	-0.221849	-1.08923		55404040	2015	12	-0.221849	-1.19131		54403485	2014	-	-0.221849	0.620753		52351495	2015	-	-0.221849	0.380284
	57407229	2015	5	0.0791812	-0.138657		55404040	2015	9	-0.221849	0.062365		54404072	2014	-	0.0107239	0.785061		52352307	2015	-	-0.221849	-0.925458
	57400083	2016	2	-0.221849	-1.26498		55404040	2015	5	-0.221849	-1.65554		54404348	2014	-	0.491362	0.838188		52352331	2015	-	-0.221849	0.473761
	57400083	2015	8	-0.221849	-1.89467		55394749	2015	6	-0.221849	-1.11033		54404441	2014	-	-0.221849	0.183085		52352351	2015	-	-0.170696	0.524727
	57400100	2015	8	-0.221849	-0.210797		54392535	2016	2	0.462398	0.786104		54405304	2014	-	-0.221849	-0.104232		52352404	2015	-	-0.0579919	0.275536
	57390575	2015	5	-0.221849	-1.79807		54392535	2015	5	-0.221849	0.720051		54405323	2014	-	-0.20412	0.37936		52352434	2015	-	-0.139662	0.577417
	58401106	2015	5	-0.221849	-0.186835		54393424	2015	11	-0.221849	0.162992		54405495	2014	-	-0.221849	0.259845		52352447	2015	-	0.841985	0.532579
	57404264	2015	5	-0.221849	-0.990294		55401101	2015	8	-0.221849	0.0254972		54406400	2014	-	-0.221849	0.213019		52352512	2015	-	1.00325	0.230423
	58392667	2015	5	-0.221849	-0.279717		55401101	2015	5	-0.221849	0.139359		54406403	2014	-	0.0606978	0.267829		52352515	2015	-	0.724276	1.68858
	56403087	2015	6	-0.221849	-1.03493		54393217	2015	7	-0.221849	1.5822		54407351	2014	-	-0.221849	-0.463568		52352563	2015	-	-0.124939	0.203862
	56403180	2015	6	-0.221849	-1.19024		54393215	2015	7	-0.221849	1.64999		55371743	2014	-	-0.221849	-0.37461		52352566	2015	-	-0.124939	0.366848
	56404014	2015	6	-0.221849	-1.2695		54393166	2015	11	1	0.608461		55381198	2014	-	-0.221849	-0.405083		52352576	2015	-	-0.221849	0.26308
	56403379	2016	2	1.11394	0.199218		54393166	2015	8	0.799341	1.13781		55381301	2014	-	0.10551	-0.130739		52352587	2015	-	0	0.547858
	56403379	2015	8	0.0413927	0.495317		54393119	2015	11	1.04139	0.628301		55382352	2014	-	0.0107239	-0.492515		52353322	2015	-	0.0314085	0.854918
	56405359	2016	2	0.973128	-0.193447		54394073	2015	5	-0.09691	1.52173		55392576	2014	-	-0.221849	-1.65561		52353324	2015	-	0.138303	1.09438
	56405359	2015	8	0.892095	-0.609634		54396010	2015	11	0.431364	-0.721836		55395702	2014	-	-0.221849	-2		52353342	2015	-	0.0881361	0.897037
	56405359	2015	5	1	-0.647162		54386469	2016	3	0.30103	-0.930033		49306351	2015	-	0.0511525	1.58906		52353549	2015	-	-0.221849	0.294124
	56392701	2015	5	0.230449	-0.512356		54386469	2016	1	-0.221849	-0.87164		49306413	2015	-	0.402261	0.580223		52353660	2015	-	-0.221849	-0.81375
	56405379	2015	11	0.462398	-0.728731		54386469	2015	6	-0.221849	-1.52252		49306446	2015	-	0.534661	0.5108		52353722	2015	-	-1	0.0214994
	56405338	2015	11	0.672098	-0.84534		54386469	2015	4	0.0413927	0.422082		49307694	2015	-	-0.124939	0.0356398		52353762	2015	-	-1	0.0573903
	56405338	2015	5	0.20412	-1.48941		54392466	2015	7	-0.221849	1.4689		49323766	2015	-	0.10551	-0.382345		52354599	2015	-	-0.221849	-0.669434
	56400362	2015	11	0.113943	0.0616891		54392466	2015	4	-0.221849	0.0670098		49323784	2015	-	-0.221849	-0.648155		52354611	2015	-	-0.221849	-0.627502
	56392668	2015	8	-0.221849	-0.361988		54392552	2015	12	0.869232	0.885636		49323794	2015	-	-0.187087	-0.172518		52354651	2015	-	-0.0705811	-0.780023
	56400382	2015	5	0.531479	-0.214973		54393431	2015	12	0.982271	0.88684		50300530	2015	-	-0.124939	0.593635		52354652	2015	-	-0.0579919	-0.30384
	54403430	2015	10	-0.221849	0.764352		54393431	2015	11	0.518514	0.724439		50300544	2015	-	0.0211893	1.28332		52355570	2015	-	-0.221849	0.0858968
	54403430	2015	8	-0.221849	0.0468797		54393431	2015	8	-0.221849	0.650828		50300594	2015	-	-0.0109954	0.695641		52357151	2015	-	-0.221849	0.44663
	53407458	2015	11	-1	0.159195		54393431	2015	6	-0.221849	0.770048		50301506	2015	-	-0.187087	0.172968		52357437	2015	-	-0.221849	-0.758018
	54400331	2015	5	-1	0.637577		54393431	2015	5	0.176091	1.58033		50302404	2015	-	0	0.451606		52361049	2015	-	-0.154902	0.700256
	54400169	2016	2	-1	1.00359		54395239	2015	8	-0.221849	-1.64791		50303524	2015	-	0.722222	1.07979		52362329	2015	-	-0.170696	0.601664
	54393768	2015	6	-0.221849	0.401781		54395239	2015	5	-0.221849	0.386388		50303527	2015	-	0.585461	0.971847		52362440	2015	-	-0.187087	0.680592
	54400006	2015	6	-0.221849	0.422726		54381732	2016	2	-0.221849	-1.69681		50303633	2015	-	1.01808	1.14291		52363510	2015	-	0.130334	0.762163
	54400017	2015	8	-0.221849	0.0169122		54381732	2016	1	-0.0457575	-1.67067		50303694	2015	-	-0.0338583	1.49214		52364578	2015	-	0.0314085	-0.149277
	54393709	2016	1	-0.221849	-0.295664		54381732	2015	10	-0.221849	-1.87		50304542	2015	-	-0.0835461	-0.19321		52366638	2015	-	1.50277	1.23214
	54393709	2015	5	-0.522879	0.598563		54381732	2015	8	0.0413927	-0.790243		50304563	2015	-	0.414973	0.203767		52366639	2015	-	0.562293	0.364617
	54391588	2015	12	-0.154902	0.212359		54393066	2015	4	1.11394	-0.609692		50304585	2015	-	-0.154902	1.07456		52366696	2015	-	0.996731	1.33947
	54391588	2015	6	0.380211	0.411527		54384748	2016	2	1.20412	1.23159		50304598	2015	-	-0.221849	1.28808		52366745	2015	-	0.435367	0.66147
	54392623	2016	2	-0.221849	1.29976		54384748	2015	4	1.39794	-0.318813		50304604	2015	-	-0.221849	1.17466		52366754	2015	-	0.607455	0.497628
	54392623	2015	4	-0.221849	0.374013		54382675	2015	12	0.278754	-1.17764		50306543	2015	-	-0.221849	1.5149		52366781	2015	-	1.0086	1.30034
	54390735	2015	4	1.04139	0.484688		54393023	2016	3	1.23045	-0.696468		50312193	2015	-	-0.0457575	0.208051		52367388	2015	-	0.0107239	-0.0794071
	54390703	2015	4	0.556303	0.165856		54393023	2015	6	-0.221849	-1.20401		50313113	2015	-	0.342423	0.344633		52367714	2015	-	1.30643	1.39218
	54405273	2015	12	-0.221849	-0.974324		54383673	2015	9	0.0413927	-1.36754		50322403	2015	-	-0.425969	0.633133		52370613	2015	-	-0.221849	-0.369623
	54405273	2015	6	0.113943	-0.479614		54383673	2015	5	0.176091	-1.01884		50322445	2015	-	0.922985	-0.0374294		52371321	2015	-	-0.221849	0.946796
	54405323	2016	2	0.0791812	0.702699		54393039	2015	5	0.447158	0.910406		50322472	2015	-	-0.0338583	-0.0889357		52372345	2015	-	-0.221849	0.349763
	55401279	2016	2	0.716003	0.000224472		54397065	2015	12	-0.154902	-0.88497		50325568	2015	-	0.267172	0.911136		52372348	2015	-	0.0881361	0.259409
	55400390	2015	4	0.447158	-0.0932587		54397065	2015	7	-0.09691	-0.539838		50331385	2015	-	0.769008	1.06483		52372624	2015	-	-0.221849	-0.817086
	54406347	2015	8	1.53148	-0.182154		54397065	2015	5	-0.221849	-0.419948		50332334	2015	-	-0.221849	-0.065792		52373404	2015	-	-0.0338583	-0.31446
	54406347	2015	6	0.431364	-0.120608		55391189	2015	4	-0.221849	-0.185711		50332344	2015	-	0.948168	-0.0583768		52374103	2015	-	-0.221849	0.252562
	54406400	2016	2	0.591065	0.481202		55380718	2016	3	0.431364	0.00132821		50332363	2015	-	-0.221849	-0.366532		52374154	2015	-	-0.221849	0.356179
	54407351	2016	2	0.447158	-0.0689396		55380718	2016	2	-0.221849	-0.807642		50333547	2015	-	-0.221849	-0.170343		52374521	2015	-	-0.221849	-2
	54407351	2015	8	-1	-1.22455		55380718	2015	4	-0.221849	-0.322376		50337662	2015	-	-0.221849	-0.891097		52374594	2015	-	-0.221849	-0.184738
	53407461	2015	12	-0.154902	-0.203271		54393079	2015	11	-0.221849	-0.338597		50347429	2015	-	-0.0835461	-0.766243		52376043	2015	-	1.3217	1.18777
	54401412	2016	2	0.414973	0.875856		54394064	2015	5	-0.221849	0.158122		50347501	2015	-	0.122216	0.62904		52376065	2015	-	1.68124	1.28592
	54400480	2015	12	0.908485	-0.208945		54393303	2015	6	1.07918	0.46195		50347514	2015	-	-0.0457575	0.76804		52376289	2015	-	-0.221849	-0.24569
	54401410	2015	12	1.17609	-0.415137		54393272	2015	7	-0.154902	1.61471		50347523	2015	-	0.0606978	-0.501586		52376390	2015	-	-0.0705811	0.251742
	54401410	2015	4	1.38021	0.420476		54393215	2015	7	0.146128	1.64999		50347524	2015	-	-0.0835461	-0.484656		52376397	2015	-	-0.187087	-0.349863
	54401480	2015	10	1.32222	0.811386		54393241	2015	7	-0.221849	1.4558		51336394	2015	-	0.89487	0.462177		52377002	2015	-	0.0791812	0.156784
	54401480	2015	4	0.995635	0.618112		54393270	2015	11	0.50515	0.719542		51336575	2015	-	-0.221849	-0.387455		52377005	2015	-	0.78533	0.852562
	54403354	2015	12	0.763428	0.450465		54393270	2015	5	1.43136	1.67956		51337446	2015	-	1.07188	0.421011		52377036	2015	-	0.0881361	0.07326
	54403343	2015	8	0.20412	0.147731		54394109	2016	2	1.44716	0.879121		51337545	2015	-	-0.170696	0.253598		52377068	2015	-	0.332438	0.181965
	54403343	2015	4	0.380211	0.53096		54394139	2015	8	-0.221849	1.33517		51337768	2015	-	0.752048	0.983924		52377099	2015	-	0.50515	0.565821
	53407335	2015	8	-0.221849	0.405672		54394177	2015	8	-0.221849	1.20428		51337784	2015	-	-0.221849	-0.440962		52377319	2015	-	-0.221849	-0.449955
	54401298	2015	8	0.819544	0.264864		54393177	2015	11	0.991226	0.74659		51340171	2015	-	-0.221849	-0.551023		52377404	2015	-	-0.221849	-0.301551
	54401294	2016	2	1.54407	0.98459		54393187	2016	2	1.38021	0.961866		51347081	2015	-	1.04139	0.792567		52377659	2015	-	-0.221849	-1.44794
	54401294	2015	12	0.977724	0.18148		54393156	2015	11	0.477121	0.593959		51353204	2015	-	-0.221849	0.528679		52377667	2015	-	-0.221849	-0.245633
	54401292	2015	4	0.39794	-0.00565954		54393210	2015	4	1	-0.171113		51355425	2015	-	0.18327	0.985177		52380004	2015	-	1.19521	1.637
	54401131	2015	8	-0.221849	0.181433		54394295	2015	11	-0.221849	-1.24134		51355435	2015	-	0.658011	1.05275		52380066	2015	-	1.03543	1.30043
	54400165	2015	6	-0.0457575	0.0794696		54395222	2016	3	0.146128	-0.901587		51355476	2015	-	0.591065	1.03637		52381250	2015	-	-0.221849	-0.0379979
	54400211	2015	4	-0.221849	-0.299253		54395222	2015	6	-0.221849	-1.82535		51355498	2015	-	1.27646	1.11378		52382039	2015	-	-0.221849	-0.771471
	54404416	2015	4	0.39794	0.107617		54395222	2015	5	-0.221849	-1.05116		51356409	2015	-	0.623249	1.1294		52382764	2015	-	-0.221849	-0.178094
	54393752	2016	1	-0.0457575	-0.990021		54395222	2015	4	-0.221849	-1.06182		51356439	2015	-	0.687975	1.25107		52383259	2015	-	-0.0457575	0.10704
	54392535	2016	2	0.462398	0.786104		54391328	2015	5	0.832509	1.72905		51356469	2015	-	1.07828	1.29752		52383277	2015	-	-0.221849	0.151293
	54392535	2015	5	-0.522879	0.720051		53387744	2016	2	-0.221849	-2		51356489	2015	-	0.0314085	1.35678		52383785	2015	-	-0.170696	0.201766
	53406389	2015	5	-1	0.0648644		53395592	2015	7	0.380211	-0.4286		51356499	2015	-	0.153815	1.07463		52384027	2015	-	-0.221849	-0.338779
	54405304	2015	11	-1	-0.304267		53395556	2015	7	-0.221849	0.398382		51357309	2015	-	0.261263	1.0377		52384289	2015	-	-0.221849	-0.48073
	55392451	2015	12	-0.221849	-2		53396523	2016	1	1.92428	-2		51357319	2015	-	0.130334	1.02238		52384785	2015	-	1.01703	1.2634
	54392696	2016	2	0.113943	0.96718		53395658	2016	3	1.60206	0.555127		51357336	2015	-	1.02735	1.19041		52384794	2015	-	1.06819	0.76554
	54392696	2015	4	-0.154902	0.469116		53395658	2015	12	1.30103	0.644364		51357356	2015	-	0.625827	1.08005		52385619	2015	-	0.59384	1.14984
	54394666	2016	3	-0.221849	0.432919		53395658	2015	10	-0.221849	0.610331		51357415	2015	-	1.18682	1.11054		52385705	2015	-	0.585461	0.912716
	54394666	2016	1	0.477121	-0.264633		53395658	2015	8	-0.221849	0.952429		51357504	2015	-	0.352183	0.933962		52385712	2015	-	0.759668	0.954902
	54394666	2015	12	0.113943	-0.232995		53396310	2015	9	0.0413927	0.974288		51365552	2015	-	-0.221849	-0.565671		52385721	2015	-	1.03643	1.31827
	54396528	2015	5	-0.221849	0.224234		54393029	2016	2	-0.221849	0.0418481		51365594	2015	-	-0.221849	-0.434329		52385751	2015	-	0.886491	1.16734
	54396528	2015	4	-0.221849	-0.413777		54390602	2016	3	1.64345	0.754903		51365598	2015	-	-0.139662	1.24627		52386435	2015	-	0.249198	-0.174736
	54393519	2015	11	0.176091	0.459678		54390602	2016	2	1.32222	1.3092		51366456	2015	-	-0.221849	-0.151195		52386468	2015	-	0.694605	0.743463
	54393519	2015	9	-0.221849	0.576548		53397626	2015	10	0.176091	0.931034		51367085	2015	-	-0.170696	0.668295		52386703	2015	-	0.748188	1.57597
	54393519	2015	8	-0.221849	0.128102		53397626	2015	5	0.643453	1.30003		51367367	2015	-	-0.110698	0.572119		52387336	2015	-	-0.20412	-0.266622
	54393558	2015	4	0.612784	0.821553		54391135	2016	2	0.230449	-0.496692		51367406	2015	-	-0.154902	-0.0477041		52387486	2015	-	-0.110698	-0.189314
	54394566	2016	3	0.146128	0.270461		54390098	2015	11	-0.221849	-0.547662		51367470	2015	-	-0.170696	0.477034		52397299	2015	-	-0.124939	0.658157
	54394566	2015	8	-0.221849	0.44715		54390038	2015	11	0.477121	-0.270866		51387095	2015	-	0.802774	1.36418		53350162	2015	-	-0.221849	0.265979
	54394566	2015	7	-0.0457575	0.964665		54390038	2015	5	0.70757	1.12097		52331437	2015	-	-0.154902	-0.574425		53351107	2015	-	-0.221849	0.19015
	54393448	2015	7	-0.221849	1.01742		54390013	2015	4	0.278754	-0.303931		52331489	2015	-	0.273001	-0.594824		53360406	2015	-	0.230449	1.29807
	54393448	2015	6	-0.221849	0.32839		53396676	2016	2	1.39794	1.368		52333450	2015	-	0.0511525	-0.818585		53360525	2015	-	0.176091	0.525213
	54393426	2016	2	0.146128	0.711632		53396676	2015	7	-0.09691	0.520966		52334584	2015	-	0.18327	-0.426287		53360535	2015	-	-0.187087	0.42656
	54393495	2015	4	-0.221849	-0.730646		53397599	2016	3	1.36173	0.91687		52341038	2015	-	-0.221849	-0.116963		53360567	2015	-	0.261263	0.783578
	54393432	2016	2	1	0.651363		53397599	2015	11	0.556303	1.06942		52341162	2015	-	-0.221849	-0.439645		53360571	2015	-	-0.221849	0.0562663
	54393432	2015	5	-0.221849	0.962422		53397599	2015	10	0.278754	1.04538		52343180	2015	-	0.284431	-0.205268		53360585	2015	-	0.278754	1.50934
	54393434	2016	2	-0.221849	0.682179		53397599	2015	6	0.50515	0.874489		52344084	2015	-	0.40654	0.462383		53360765	2015	-	1.05975	-0.621375
	54393434	2015	5	-0.221849	0.972042		54390327	2016	2	1.07918	1.36626		52344111	2015	-	0.447158	0.0499638		53361465	2015	-	-0.221849	0.426694
	54393461	2015	6	-0.221849	0.07159		54390327	2015	6	-0.221849	0.847531		52344112	2015	-	0.473487	-0.168402		53361475	2015	-	-0.221849	-0.338495
	54393451	2015	11	-0.221849	-0.00831421		54390353	2015	12	1.04139	0.278479		52350335	2015	-	-0.170696	0.313097		53361510	2015	-	-0.0835461	0.780882
	54393451	2015	8	-0.221849	-0.0769739		54390157	2015	4	0.579784	-0.683532		52350355	2015	-	0.922985	0.734826		53361549	2015	-	-0.0705811	1.03784
	54393462	2016	3	1	-0.305363		54390261	2015	11	0.78533	-0.624351		52350383	2015	-	0.50515	-2		53361646	2015	-	-0.20412	-0.0387095
	54393462	2016	2	-0.221849	0.804453		54390261	2015	8	0.544068	-0.231777		52350388	2015	-	0.306425	0.825084		53361668	2015	-	-0.221849	0.376221
	54393462	2015	10	-0.221849	0.265771		53396264	2015	12	0	-0.472086		52350396	2015	-	0.0700379	0.787953		53362618	2015	-	-0.221849	0.230557
	54393369	2016	1	0.579784	0.0624349		53396264	2015	6	-0.221849	-1.02691		52350431	2015	-	0.480725	1.23895		53362701	2015	-	-0.221849	-0.538839
	54394321	2015	7	0.0413927	0.345121		53397254	2016	3	1.17609	-0.211517		52350459	2015	-	0.562293	0.814333		53362782	2015	-	-0.221849	-0.608227
	54394331	2015	11	0.0413927	-0.834955		53397267	2015	8	-0.221849	0.416594		52350472	2015	-	-0.0457575	0.105306		53365707	2015	-	-0.139662	-0.633157
	54394331	2015	8	-0.221849	-1.15191		53397267	2015	5	-0.221849	1.13594		52350499	2015	-	0.596597	1.00203		53365742	2015	-	-0.221849	-0.30841
	54394331	2015	5	-0.221849	0.649742		53397336	2015	11	0.944483	0.404017		52351326	2015	-	0.0211893	-1.14116		53370094	2015	-	-0.0835461	1.0478
	54397366	2016	1	0.477121	-1.29145		53396320	2015	5	0.361728	0.887203		52351354	2015	-	-0.221849	0.860989		53370123	2015	-	0.161368	0.611229
	54397366	2015	12	-0.221849	-1.3633		53395549	2016	3	0.0791812	0.543		52351423	2015	-	0.658011	0.893767		53371000	2015	-	-0.221849	-0.260349
	54397366	2015	11	-0.221849	-1.5142		53396537	2016	1	1.77085	0.238132		52351435	2015	-	0.427324	1.00449		53371010	2015	-	0.576917	-0.61614
	54405020	2015	7	0.20412	0.857769		53396537	2015	5	1.30103	1.49872		52351446	2015	-	-0.221849	0.140783		53371058	2015	-	-0.187087	-0.564076
	54405020	2015	5	-0.154902	0.870875		53396379	2015	11	1.44716	0.629316		52351486	2015	-	0.0211893	0.322973		53371075	2015	-	0.0511525	-0.736246
	54405092	2016	3	0.0413927	1.00894		53395338	2015	5	-0.221849	0.209177		52351489	2015	-	-0.0222764	1.08789		53371276	2015	-	-0.221849	-0.459827
	54405092	2015	4	-0.0457575	0.797985		53395413	2016	2	0.0791812	-0.321427		52351495	2015	-	-0.221849	0.380284		53371333	2015	-	-0.221849	0.268753
	54394748	2015	11	-0.221849	0.707114		53395478	2015	5	0.770852	1.05102		52352307	2015	-	-0.221849	-0.925458		53371352	2015	-	0.0413927	0.207035
	54404072	2015	7	-0.221849	0.931682		53395551	2015	7	0.556303	-0.990569		52352331	2015	-	-0.221849	0.473761		53371470	2015	-	-0.154902	-1.1349
	55390621	2016	1	0.447158	-0.147069		53395551	2015	5	0.672098	1.1144		52352351	2015	-	-0.170696	0.524727		53371605	2015	-	-0.221849	-0.100357
	55390621	2015	4	0.146128	1.41957		53396470	2016	2	0.414973	0.944906		52352404	2015	-	-0.0579919	0.275536		53371625	2015	-	-0.221849	-0.0792507
	54393770	2015	12	0.0413927	0.458129		53395552	2015	11	0.230449	1.43171		52352434	2015	-	-0.139662	0.577417		53372309	2015	-	0.327359	0.0285713
	54397765	2016	3	-0.221849	1.08439		53395552	2015	10	0.113943	1.431		52352447	2015	-	0.841985	0.532579		53372345	2015	-	-0.187087	-0.138107
	55390599	2015	9	0.113943	-0.78784		53396406	2015	10	0.462398	0.580043		52352512	2015	-	1.00325	0.230423		53372482	2015	-	-0.0338583	-0.572554
	55390599	2015	8	-0.221849	-0.844996		53396406	2015	5	0.995635	1.1954		52352515	2015	-	0.724276	1.68858		53372607	2015	-	-0.221849	-1.02989
	55391305	2015	7	-0.221849	-0.258305		54392274	2015	11	0.176091	0.597511		52352563	2015	-	-0.124939	0.203862		53372623	2015	-	-0.221849	-1.31336
	55391537	2016	2	0.431364	-1.67133		54392008	2015	9	-0.221849	0.42466		52352566	2015	-	-0.124939	0.366848		53373192	2015	-	0.311754	-0.906753
	55391537	2015	11	-0.221849	-1.85617		54392177	2015	8	0.278754	1.41061		52352576	2015	-	-0.221849	0.26308		53373407	2015	-	-0.221849	-0.852478
	54407142	2015	8	-0.221849	-0.0530105		54392177	2015	6	0.230449	0.539249		52352587	2015	-	0	0.547858		53373728	2015	-	-0.221849	-1.0765
	54407142	2015	6	-0.221849	0.0926294		54391576	2016	2	0.518514	0.473259		52353322	2015	-	0.0314085	0.854918		53374746	2015	-	-0.221849	0.207601
	54407142	2015	4	0.113943	-0.160009		54393115	2016	2	0.414973	0.0242845		52353324	2015	-	0.138303	1.09438		53375198	2015	-	-0.170696	-0.852788
	55400062	2015	8	-0.221849	0.400242		54393115	2015	8	-0.221849	0.357396		52353342	2015	-	0.0881361	0.897037		53375453	2015	-	-0.221849	-1.7925
	55400182	2015	8	0.146128	-0.759706		53397433	2015	5	0.113943	0.751211		52353549	2015	-	-0.221849	0.294124		53376429	2015	-	0.0107239	-0.445814
	55402004	2016	1	0.0791812	-0.76279		54391342	2015	11	-0.221849	-0.492507		52353660	2015	-	-0.221849	-0.81375		53377221	2015	-	-0.221849	-0.830326
	55402004	2015	9	-0.221849	0.739941		53395656	2015	5	0.653213	1.62067		52353722	2015	-	-1	0.0214994		53377758	2015	-	-0.221849	-0.139153
	55402004	2015	7	-0.221849	0.645692		53396569	2015	11	1.04139	1.05145		52353762	2015	-	-1	0.0573903		53377779	2015	-	-0.139662	-0.131841
	55401049	2015	9	-0.221849	0.586062		53404690	2015	5	0.973128	0.603356		52354599	2015	-	-0.221849	-0.669434		53381694	2015	-	1.30374	0.834511
	55401049	2015	7	-0.221849	0.649355		53404685	2015	5	0.361728	0.0274047		52354611	2015	-	-0.221849	-0.627502		53382346	2015	-	0.380211	0.159108
	55401049	2015	5	-0.221849	0.497084		53406108	2015	11	-0.221849	0.215509		52354651	2015	-	-0.0705811	-0.780023		53382388	2015	-	0.953034	1.24755
	55403141	2015	9	-0.221849	0.358724		53405104	2015	5	-0.221849	0.826037		52354652	2015	-	-0.0579919	-0.30384		53382627	2015	-	0.356981	0.783487
	55403141	2015	7	-0.154902	-0.197653		53404173	2015	11	-0.221849	-0.126234		52354702	2015	-	-1	0.0910863		53382751	2015	-	0.435367	0.652889
	55403141	2015	5	-0.221849	-1.40064		53404173	2015	5	-0.221849	0.0564562		52354751	2015	-	-1	0.09208		53382779	2015	-	-0.221849	-0.792568
	55403100	2016	3	-0.09691	-1.05894		53406505	2015	11	-0.09691	-0.237604		52355570	2015	-	-0.221849	0.0858968		53383414	2015	-	0.672098	0.369513
	55404040	2015	12	-0.221849	-1.19131		53406470	2015	11	-0.221849	0.77832		52355734	2015	-	-1	0.0881893		53383594	2015	-	0.540955	-0.175793
	55404040	2015	9	-0.221849	0.062365		53394745	2015	10	-0.221849	1.82544		52357151	2015	-	-0.221849	0.44663		53383723	2015	-	0.40654	-0.0905911
	55404040	2015	5	-0.221849	-1.65554		53394555	2016	3	0.0413927	1.36506		52357437	2015	-	-0.221849	-0.758018		53383734	2015	-	0.480725	0.408401
	55394749	2015	6	-0.221849	-1.11033		53394555	2015	10	-0.09691	1.35616		52361049	2015	-	-0.154902	0.700256		53384077	2015	-	-0.139662	-1.82391
	54392535	2016	2	0.462398	0.786104		53395675	2016	2	1.96379	1.78113		52362329	2015	-	-0.170696	0.601664		53384319	2015	-	0.650793	0.0843439
	54392535	2015	5	-0.221849	0.720051		53395413	2015	9	-0.221849	-0.579282		52362440	2015	-	-0.187087	0.680592		53384346	2015	-	-0.110698	0.0552732
	54393424	2015	11	-0.221849	0.162992		53395657	2015	10	-0.221849	0.590156		52363510	2015	-	0.130334	0.762163		53384504	2015	-	1.14301	0.213803
	55401101	2015	8	-0.221849	0.0254972		53395658	2015	10	-0.221849	0.610331		52364578	2015	-	0.0314085	-0.149277		53384534	2015	-	0.0211893	-0.437231
	55401101	2015	5	-0.221849	0.139359		53394174	2015	12	-0.154902	-1.06073		52366068	2015	-	-1	0.258038		53386169	2015	-	-0.221849	0.303185
	54397174	2015	8	-0.221849	-0.993199		53394174	2015	5	-0.221849	0.0238412		52366638	2015	-	1.50277	1.23214		53390259	2015	-	-0.124939	0.574011
	55380761	2015	11	-0.221849	-0.977614		53394171	2016	3	-0.09691	-1.31305		52366639	2015	-	0.562293	0.364617		53392540	2015	-	0.582631	1.03379
	54391051	2016	2	-0.221849	-1.71248		53394171	2016	1	-0.0457575	-1.27987		52366696	2015	-	0.996731	1.33947		53393048	2015	-	0.801061	-0.435896
	54391051	2015	10	-0.221849	-1.76113		53394171	2015	11	-0.221849	-1.52049		52366745	2015	-	0.435367	0.66147		53394237	2015	-	-0.221849	-0.392491
	54391051	2015	9	-0.221849	-0.353489		53394206	2015	11	0.30103	-0.614455		52366754	2015	-	0.607455	0.497628		53394734	2015	-	-0.221849	1.35124
	55391063	2015	5	-0.221849	-1.26581		53394206	2015	8	-0.154902	-0.162127		52366781	2015	-	1.0086	1.30034		53394745	2015	-	1.13434	1.61543
	55392056	2015	11	-0.221849	-2		53394204	2015	8	-0.221849	-0.0757262		52367388	2015	-	0.0107239	-0.0794071		53394775	2015	-	1.11143	1.91372
	55392056	2015	10	-0.221849	-2		53394204	2015	6	-0.221849	-0.73495		52367714	2015	-	1.30643	1.39218		53394783	2015	-	1.39182	1.46451
	55392056	2015	9	-0.221849	-1.92675		53393461	2016	1	-0.221849	-0.317216		52370613	2015	-	-0.221849	-0.369623		53394784	2015	-	0.835691	1.4535
	55392056	2015	6	-0.221849	-2		53393461	2015	10	-0.221849	0.0849975		52371321	2015	-	-0.221849	0.946796		53395338	2015	-	0.168792	0.576053
	54396164	2015	8	-0.221849	0.161795		53393461	2015	6	-0.221849	0.427175		52372345	2015	-	-0.221849	0.349763		53395556	2015	-	0.255273	0.68515
	54393217	2015	7	-0.221849	1.5822		53394760	2015	10	-0.221849	-2		52372348	2015	-	0.0881361	0.259409		53395561	2015	-	0.724276	0.706989
	54393215	2015	7	-0.221849	1.64999		53395430	2015	11	-0.221849	-0.650112		52372624	2015	-	-0.221849	-0.817086		53395562	2015	-	0.556303	0.736954
	54393166	2015	11	1	0.608461		53395430	2015	4	-0.221849	-1.0602		52373404	2015	-	-0.0338583	-0.31446		53395638	2015	-	0.787106	1.15764
	54393166	2015	8	0.799341	1.13781		53392490	2015	12	0.80618	0.979513		52374103	2015	-	-0.221849	0.252562		53395701	2015	-	0.267172	1.33238
	54393119	2015	11	1.04139	0.628301		53395413	2016	3	-0.154902	-1.07567		52374154	2015	-	-0.221849	0.356179		53395742	2015	-	0.176091	0.0461927
	54394073	2015	5	-0.09691	1.52173		53395413	2016	1	-0.221849	-2		52374521	2015	-	-0.221849	-2		53395752	2015	-	0.0881361	0.0878612
	54396010	2015	11	0.431364	-0.721836		53395413	2015	5	0	-0.494921		52374594	2015	-	-0.221849	-0.184738		53396304	2015	-	1.01284	0.935177
	54386469	2016	3	0.30103	-0.930033		53395413	2015	4	-0.221849	-1.10737		52375623	2015	-	-0.221849	-0.531099		53396320	2015	-	0.393575	0.542461
	54386469	2016	1	-0.221849	-0.87164		53396203	2015	10	-0.221849	-0.442105		52376043	2015	-	1.3217	1.18777		53396332	2015	-	0.284431	0.451925
	54386469	2015	6	-0.221849	-1.52252		53396203	2015	6	-0.221849	-0.563267		52376065	2015	-	1.68124	1.28592		53396470	2015	-	0.827692	0.986913
	54386469	2015	4	0.0413927	0.422082		53395189	2016	2	-0.221849	-0.501507		52376289	2015	-	-0.221849	-0.24569		53396474	2015	-	0.190332	0.50889
	54392466	2015	7	-0.221849	1.4689		53395189	2016	1	-0.221849	-0.498464		52376390	2015	-	-0.0705811	0.251742		53396487	2015	-	1.67715	0.902008
	54392466	2015	4	-0.221849	0.0670098		53395189	2015	10	-0.221849	-0.832095		52376397	2015	-	-0.187087	-0.349863		53396604	2015	-	1.59273	1.58
	54392552	2015	12	0.869232	0.885636		53393352	2015	6	-0.221849	0.234178		52377002	2015	-	0.0791812	0.156784		53396617	2015	-	0.912488	1.16728
	54393431	2015	12	0.982271	0.88684		53393394	2015	11	-0.221849	0.942247		52377005	2015	-	0.78533	0.852562		53396666	2015	-	0.356981	1.04454
	54393431	2015	11	0.518514	0.724439		53394204	2015	12	-0.221849	-0.220676		52377036	2015	-	0.0881361	0.07326		53396676	2015	-	0.900367	1.024
	54393431	2015	8	-0.221849	0.650828		53394204	2015	4	-0.221849	-0.58902		52377068	2015	-	0.332438	0.181965		53396695	2015	-	0.750123	1.26764
	54393431	2015	6	-0.221849	0.770048		53394322	2015	9	-0.221849	0.297041		52377099	2015	-	0.50515	0.565821		53396748	2015	-	0.852785	1.25028
	54393431	2015	5	0.176091	1.58033		53394322	2015	7	-0.221849	0.637273		52377319	2015	-	-0.221849	-0.449955		53397306	2015	-	0.361728	0.402188
	54395239	2015	8	-0.221849	-1.64791		53394265	2016	1	-0.0457575	-0.789275		52377404	2015	-	-0.221849	-0.301551		53397336	2015	-	0.834103	0.85282
	54395239	2015	5	-0.221849	0.386388		53394265	2015	12	0.146128	-0.556493		52377659	2015	-	-0.221849	-1.44794		53397347	2015	-	-0.221849	0.735892
	54381732	2016	2	-0.221849	-1.69681		53394265	2015	7	-0.221849	-1.03643		52377667	2015	-	-0.221849	-0.245633		53397350	2015	-	-0.221849	0.884508
	54381732	2016	1	-0.0457575	-1.67067		53394275	2015	9	-0.221849	-0.0115607		52380004	2015	-	1.19521	1.637		53397357	2015	-	0.20412	0.759566
	54381732	2015	10	-0.221849	-1.87		53394275	2015	5	-0.221849	-0.134545		52380066	2015	-	1.03543	1.30043		53397422	2015	-	0.0791812	0.711119
	54381732	2015	8	0.0413927	-0.790243		53394558	2015	12	-0.221849	1.28844		52381250	2015	-	-0.221849	-0.0379979		53397433	2015	-	0.210853	0.387078
	54393066	2015	4	1.11394	-0.609692		53394558	2015	4	-0.154902	1.26651		52382039	2015	-	-0.221849	-0.771471		54361104	2015	-	0.306425	0.157275
	54384748	2016	2	1.20412	1.23159		53394632	2015	8	-0.221849	0.651496		52382764	2015	-	-0.221849	-0.178094		54364720	2015	-	-0.221849	-1.55674
	54384748	2015	4	1.39794	-0.318813		53395509	2016	1	0.462398	-2		52383259	2015	-	-0.0457575	0.10704		54371109	2015	-	-0.221849	-0.292621
	54382675	2015	12	0.278754	-1.17764		53395551	2015	12	0.724276	-0.195489		52383277	2015	-	-0.221849	0.151293		54371589	2015	-	-0.221849	-0.918383
	54393023	2016	3	1.23045	-0.696468		53395551	2015	8	0.857332	0.964681		52383785	2015	-	-0.170696	0.201766		54371733	2015	-	-0.221849	-0.605899
	54393023	2015	6	-0.221849	-1.20401		53395553	2015	12	0.431364	1.41912		52384027	2015	-	-0.221849	-0.338779		54372109	2015	-	-0.221849	-0.0490148
	54383673	2015	9	0.0413927	-1.36754		53395553	2015	5	0.556303	1.35106		52384289	2015	-	-0.221849	-0.48073		54372174	2015	-	-0.20412	-0.274619
	54383673	2015	5	0.176091	-1.01884		53395551	2015	12	0.491362	-0.195489		52384785	2015	-	1.01703	1.2634		54372184	2015	-	-0.221849	-0.322119
	54393039	2015	5	0.447158	0.910406		53395548	2015	9	0.255273	0.530313		52384794	2015	-	1.06819	0.76554		54372210	2015	-	-0.221849	-0.115134
	54397065	2015	12	-0.154902	-0.88497		53392559	2015	8	-0.221849	-0.194254		52385619	2015	-	0.59384	1.14984		54372707	2015	-	0.0511525	-0.0253962
	54397065	2015	7	-0.09691	-0.539838		53394256	2016	1	-0.0457575	-1.0381		52385705	2015	-	0.585461	0.912716		54372755	2015	-	-0.170696	0.0530881
	54397065	2015	5	-0.221849	-0.419948		53395204	2015	12	-0.221849	-0.868886		52385712	2015	-	0.759668	0.954902		54373068	2015	-	-0.221849	-0.969299
	55391189	2015	4	-0.221849	-0.185711		53395204	2015	9	-0.221849	-0.0393777		52385721	2015	-	1.03643	1.31827		54373258	2015	-	-0.221849	-1.00404
	55380718	2016	3	0.431364	0.00132821		53394674	2015	8	-0.221849	0.469881		52385751	2015	-	0.886491	1.16734		54374711	2015	-	0.161368	-0.13457
	55380718	2016	2	-0.221849	-0.807642		53395600	2016	2	0.568202	-1.52069		52386435	2015	-	0.249198	-0.174736		54375159	2015	-	-0.0109954	-0.84909
	55380718	2015	4	-0.221849	-0.322376		53395600	2015	4	0.342423	-2		52386468	2015	-	0.694605	0.743463		54375212	2015	-	-0.09691	-0.899199
	54393079	2015	11	-0.221849	-0.338597		53394633	2015	11	1.30103	0.523334		52386703	2015	-	0.748188	1.57597		54375679	2015	-	0.722222	0.0466415
	54394064	2015	5	-0.221849	0.158122		53394633	2015	7	-0.221849	0.287877		52387336	2015	-	-0.20412	-0.266622		54375747	2015	-	-0.221849	0.0890923
	54393303	2015	6	1.07918	0.46195		53394695	2015	11	-0.221849	0.967564		52387486	2015	-	-0.110698	-0.189314		54376614	2015	-	-0.221849	-1.87452
	54393272	2015	7	-0.154902	1.61471		53395675	2016	2	1.96379	1.78113		52397299	2015	-	-0.124939	0.658157		54380031	2015	-	-0.20412	0.00931277
	54393215	2015	7	0.146128	1.64999		53395675	2015	6	1.04139	0.438063		53350162	2015	-	-0.221849	0.265979		54380038	2015	-	-0.221849	-0.131473
	54393241	2015	7	-0.221849	1.4558		53395675	2015	5	1	1.56863		53351107	2015	-	-0.221849	0.19015		54380064	2015	-	-0.221849	0.104368
	54393270	2015	11	0.50515	0.719542		53395656	2015	8	-0.221849	1.47725		53360073	2015	-	-1	-0.343183		54380076	2015	-	-0.221849	-1.59474
	54393270	2015	5	1.43136	1.67956		53394608	2015	9	-0.221849	0.796623		53360240	2015	-	-1	-0.260467		54380084	2015	-	0.371068	-1.5118
	54394109	2016	2	1.44716	0.879121		53394608	2015	5	-0.221849	0.986847		53360406	2015	-	0.230449	1.29807		54380339	2015	-	-0.221849	-0.177293
	54394139	2015	8	-0.221849	1.33517		53393790	2016	1	0.146128	-0.460812		53360525	2015	-	0.176091	0.525213		54380460	2015	-	-0.0222764	-0.599764
	54394177	2015	8	-0.221849	1.20428		53393790	2015	5	-0.221849	1.53649		53360535	2015	-	-0.187087	0.42656		54380471	2015	-	-0.221849	-0.660052
	54393177	2015	11	0.991226	0.74659		53394743	2015	5	0.934498	1.23208		53360567	2015	-	0.261263	0.783578		54382338	2015	-	-0.221849	-0.457953
	54393187	2016	2	1.38021	0.961866		52397390	2015	8	0.716003	0.246103		53360571	2015	-	-0.221849	0.0562663		54383297	2015	-	-0.0457575	0.211094
	54393156	2015	11	0.477121	0.593959		53391340	2016	2	0.380211	0.514692		53360585	2015	-	0.278754	1.50934		54383304	2015	-	-0.221849	-0.21565
	54393210	2015	4	1	-0.171113		53391249	2015	10	0.491362	-0.241875		53360709	2015	-	-0.221849	-0.375486		54383716	2015	-	0.761552	0.410022
	54394295	2015	11	-0.221849	-1.24134		53392490	2015	12	0.491362	0.979513		53360765	2015	-	1.05975	-0.621375		54384175	2015	-	0.30103	0.13393
	54395222	2016	3	0.146128	-0.901587		53392490	2016	1	0.491362	0.983547		53361465	2015	-	-0.221849	0.426694		54384176	2015	-	0.352183	0.443947
	54395222	2015	6	-0.221849	-1.82535		53392490	2015	4	0.60206	0.959773		53361475	2015	-	-0.221849	-0.338495		54384222	2015	-	-0.154902	-0.224699
	54395222	2015	5	-0.221849	-1.05116		53391249	2016	2	0.414973	0.765211		53361510	2015	-	-0.0835461	0.780882		54384252	2015	-	0.0791812	-0.0647069
	54395222	2015	4	-0.221849	-1.06182		53391249	2015	8	-0.221849	-0.47964		53361549	2015	-	-0.0705811	1.03784		54390312	2015	-	0.0314085	0.635582
	53387722	2015	11	-0.221849	-2		53391249	2015	6	-0.221849	0.216926		53361646	2015	-	-0.20412	-0.0387095		54390511	2015	-	0.439333	1.21513
	53387722	2015	11	-0.221849	-2		53393439	2016	3	0.897627	0.686966		53361668	2015	-	-0.221849	0.376221		54390538	2015	-	1.03543	1.29448
	53387722	2015	5	-0.0457575	-1.65311		53393439	2016	1	0.612784	0.698631		53362618	2015	-	-0.221849	0.230557		54391135	2015	-	-0.0579919	-0.152566
	53387722	2015	5	0	-1.65311		53393439	2015	10	0.612784	0.561302		53362701	2015	-	-0.221849	-0.538839		54391309	2015	-	1.12057	1.44159
	54391328	2015	5	0.832509	1.72905		53393437	2016	1	0.60206	-2		53362782	2015	-	-0.221849	-0.608227		54391328	2015	-	1.14768	1.52536
	53387744	2016	2	-0.221849	-2		53393437	2015	8	0.518514	-2		53363316	2015	-	-0.221849	-1.09125		54391342	2015	-	-0.0705811	0.030802
	53395592	2015	7	0.380211	-0.4286		53393437	2015	5	0.845098	-1.99411		53365707	2015	-	-0.139662	-0.633157		54391517	2015	-	0.968483	1.34478
	53395556	2015	7	-0.221849	0.398382		53393453	2016	3	1.20412	-0.10571		53365742	2015	-	-0.221849	-0.30841		54391561	2015	-	0.90309	1.42268
	53396523	2016	1	1.92428	-2		53393453	2016	1	0.633468	-0.27975		53370094	2015	-	-0.0835461	1.0478		54393039	2015	-	0.669782	0.642244
	53395658	2016	3	1.60206	0.555127		53393453	2015	8	0.690196	-0.153686		53370123	2015	-	0.161368	0.611229		54393119	2015	-	1.45864	1.05601
	53395658	2015	12	1.30103	0.644364		52397299	2016	2	0.0791812	0.941452		53371000	2015	-	-0.221849	-0.260349		54393138	2015	-	1.23172	1.04343
	53395658	2015	10	-0.221849	0.610331		53393203	2015	9	-0.221849	0.172248		53371010	2015	-	0.576917	-0.61614		54393156	2015	-	0.645913	1.05014
	53395658	2015	8	-0.221849	0.952429		53393203	2015	8	-0.221849	-0.22146		53371058	2015	-	-0.187087	-0.564076		54393166	2015	-	1.33395	1.05944
	53396310	2015	9	0.0413927	0.974288		53392229	2015	10	-0.221849	-0.674775		53371075	2015	-	0.0511525	-0.736246		54393177	2015	-	0.984527	1.21582
	54393029	2016	2	-0.221849	0.0418481		53392229	2015	8	-0.221849	-0.482576		53371276	2015	-	-0.221849	-0.459827		54393187	2015	-	1.23109	1.26117
	54390602	2016	3	1.64345	0.754903		53390259	2015	11	-0.221849	0.460632		53371333	2015	-	-0.221849	0.268753		54393211	2015	-	1.21683	1.29943
	54390602	2016	2	1.32222	1.3092		53392540	2015	5	0.643453	0.980905		53371352	2015	-	0.0413927	0.207035		54393250	2015	-	0.959041	1.3372
	53397626	2015	10	0.176091	0.931034		53393503	2015	8	-0.221849	0.116794		53371470	2015	-	-0.154902	-1.1349		54393270	2015	-	1.2266	1.36925
	53397626	2015	5	0.643453	1.30003		53393472	2015	8	-0.221849	0.486155		53371605	2015	-	-0.221849	-0.100357		54393426	2015	-	-0.09691	0.625711
	54391135	2016	2	0.230449	-0.496692		56397149	2015	8	-0.221849	-0.694598		53371625	2015	-	-0.221849	-0.0792507		54393432	2015	-	0.469822	0.604566
	54390098	2015	11	-0.221849	-0.547662		56397006	2015	8	0.518514	-0.857983		53372309	2015	-	0.327359	0.0285713		54393451	2015	-	0.153815	0.328797
	54390038	2015	11	0.477121	-0.270866		54363414	2015	8	-0.221849	-2		53372345	2015	-	-0.187087	-0.138107		54393527	2015	-	0.138303	1.03541
	54390038	2015	5	0.70757	1.12097		54364354	2015	8	-0.221849	0.664711		53372482	2015	-	-0.0338583	-0.572554		54394005	2015	-	-0.221849	-0.0399933
	54390013	2015	4	0.278754	-0.303931		54364411	2015	8	-0.221849	-0.743753		53372607	2015	-	-0.221849	-1.02989		54394064	2015	-	-0.110698	-0.0623317
	53396676	2016	2	1.39794	1.368		53367175	2015	8	-0.221849	0.803965		53372623	2015	-	-0.221849	-1.31336		54394073	2015	-	0.146128	1.22416
	53396676	2015	7	-0.09691	0.520966		54361231	2015	12	-0.221849	0.845564		53373192	2015	-	0.311754	-0.906753		54394106	2015	-	0.915136	1.31981
	53397599	2016	3	1.36173	0.91687		53367155	2015	8	-0.221849	1.06012		53373407	2015	-	-0.221849	-0.852478		54394109	2015	-	0.915136	1.3267
	53397599	2015	11	0.556303	1.06942		54361164	2015	12	1.04139	1.38589		53373728	2015	-	-0.221849	-1.0765		54394130	2015	-	0.50515	0.87149
	53397599	2015	10	0.278754	1.04538		54360421	2015	8	-0.221849	0.111031		53374746	2015	-	-0.221849	0.207601		54394139	2015	-	0.30103	1.14535
	53397599	2015	6	0.50515	0.874489		53351731	2015	8	-0.221849	-1.91326		53375198	2015	-	-0.170696	-0.852788		54394177	2015	-	0.290035	1.10177
	54390327	2016	2	1.07918	1.36626		54360387	2015	8	-0.221849	0.366962		53375453	2015	-	-0.221849	-1.7925		54394295	2015	-	-0.0835461	-0.114173
	54390327	2015	6	-0.221849	0.847531		53381694	2015	5	1.23045	1.14289		53376429	2015	-	0.0107239	-0.445814		54403485	2015	-	-0.90309	0.620753
	54390353	2015	12	1.04139	0.278479		53382751	2015	8	0.414973	0.747982		53377221	2015	-	-0.221849	-0.830326		54404348	2015	-	0.872156	0.838188
	54390157	2015	4	0.579784	-0.683532		52387336	2016	2	0	0.0709226		53377758	2015	-	-0.221849	-0.139153		54404441	2015	-	-0.259637	0.183085
	54390261	2015	11	0.78533	-0.624351		53383594	2016	2	0.919078	-0.280561		53377779	2015	-	-0.139662	-0.131841		54405304	2015	-	-0.455932	-0.104232
	54390261	2015	8	0.544068	-0.231777		53383414	2015	5	0.724276	0.530276		53381609	2015	-	-0.221849	0.612776		54405323	2015	-	-0.425969	0.37936
	53396264	2015	12	0	-0.472086		53383437	2015	12	-0.221849	-0.0308447		53381694	2015	-	1.30374	0.834511		54405495	2015	-	-0.154902	0.259845
	53396264	2015	6	-0.221849	-1.02691		53383437	2015	9	-0.221849	0.292429		53382346	2015	-	0.380211	0.159108		54406400	2015	-	0.0413927	0.213019
	53397254	2016	3	1.17609	-0.211517		53383425	2015	5	0.724276	0.552107		53382388	2015	-	0.953034	1.24755		54406403	2015	-	-0.124939	0.267829
	53397267	2015	8	-0.221849	0.416594		53384452	2015	5	-0.221849	-0.43236		53382627	2015	-	0.356981	0.783487		54407351	2015	-	-0.0705811	-0.463568
	53397267	2015	5	-0.221849	1.13594		53384534	2015	10	0.113943	-0.918184		53382751	2015	-	0.435367	0.652889		55371743	2015	-	-0.20412	-0.37461
	53397336	2015	11	0.944483	0.404017		53382627	2015	11	-0.221849	0.42596		53382779	2015	-	-0.221849	-0.792568		55381301	2015	-	-0.170696	-0.130739
	53396320	2015	5	0.361728	0.887203		53382389	2015	8	-0.221849	0.084014		53383414	2015	-	0.672098	0.369513		55382352	2015	-	-0.221849	-0.492515
	53395549	2016	3	0.0791812	0.543		52377659	2015	11	-0.221849	-1.28456		53383594	2015	-	0.540955	-0.175793		55392576	2015	-	-0.124939	-1.65561
	53396537	2016	1	1.77085	0.238132		54374711	2015	5	-0.221849	-0.158641		53383723	2015	-	0.40654	-0.0905911		55401101	2015	-	-0.139662	0.343221
	53396537	2015	5	1.30103	1.49872		54384175	2015	5	0.447158	0.166452		53383734	2015	-	0.480725	0.408401		56392701	2015	-	1.34341	-0.534208
	53396379	2015	11	1.44716	0.629316		55382352	2016	2	-0.221849	-0.401106		53384077	2015	-	-0.139662	-1.82391		56403379	2015	-	0.781755	0.40579
	53395338	2015	5	-0.221849	0.209177		55382352	2015	8	-0.221849	-0.987381		53384319	2015	-	0.650793	0.0843439		56403482	2015	-	1.64345	0.0979164
	53395413	2016	2	0.0791812	-0.321427		55382352	2015	5	-0.221849	-0.524867		53384346	2015	-	-0.110698	0.0552732		56404377	2015	-	0.711807	-0.379604
	53395478	2015	5	0.770852	1.05102		53384077	2016	2	-0.221849	-2		53384504	2015	-	1.14301	0.213803		56404387	2015	-	1.02531	-0.318962
	53395551	2015	7	0.556303	-0.990569		54372786	2015	5	0.176091	-0.0404139		53384534	2015	-	0.0211893	-0.437231		56405300	2015	-	-0.124939	-0.757148
	53395551	2015	5	0.672098	1.1144		55381479	2015	5	-0.221849	-0.824803		53386169	2015	-	-0.221849	0.303185		56405338	2015	-	0.559308	-1.06311
	53396470	2016	2	0.414973	0.944906		53386169	2015	5	-0.221849	0.256288		53390259	2015	-	-0.124939	0.574011		56405359	2015	-	1.00217	-0.396883
	53395552	2015	11	0.230449	1.43171		53373407	2015	11	-0.221849	-0.667169		53392540	2015	-	0.582631	1.03379		56405379	2015	-	0.402261	-0.841638
	53395552	2015	10	0.113943	1.431		53373407	2015	5	-0.221849	-0.649574		53393048	2015	-	0.801061	-0.435896		56405396	2015	-	0.462398	-1.46407
	53396406	2015	10	0.462398	0.580043		54375679	2015	8	0.361728	-0.263735		53394237	2015	-	-0.221849	-0.392491		56407181	2015	-	0.380211	0.273528
	53396406	2015	5	0.995635	1.1954		55371743	2015	5	-0.221849	-0.349936		53394734	2015	-	-0.221849	1.35124		56407385	2015	-	-0.124939	-1.13004
	54392274	2015	11	0.176091	0.597511		54384222	2015	5	-0.221849	-0.172476		53394745	2015	-	1.13434	1.61543		56407600	2015	-	-0.259637	0.01451
	54392008	2015	9	-0.221849	0.42466		54387141	2016	2	-0.221849	-0.247981		53394775	2015	-	1.11143	1.91372		57390575	2015	-	-0.221849	-1.2264
	54392177	2015	8	0.278754	1.41061		54374784	2015	8	0.113943	-0.566752		53394783	2015	-	1.39182	1.46451		57400083	2015	-	-0.221849	-0.135667
	54392177	2015	6	0.230449	0.539249		54372761	2015	8	-0.221849	-1.1255		53394784	2015	-	0.835691	1.4535		57400100	2015	-	-0.221849	0.108235
	54391576	2016	2	0.518514	0.473259		54386038	2016	2	0.30103	-0.291372		53395338	2015	-	0.168792	0.576053		57400684	2015	-	-0.124939	-0.0738248
	54393115	2016	2	0.414973	0.0242845		53371625	2015	8	-0.221849	-0.201889		53395556	2015	-	0.255273	0.68515		57401454	2015	-	-0.0338583	-0.530473
	54393115	2015	8	-0.221849	0.357396		53374746	2015	8	-0.221849	0.260123		53395561	2015	-	0.724276	0.706989		57401619	2015	-	0.49485	-0.193277
	53397433	2015	5	0.113943	0.751211		54380031	2015	11	-0.221849	0.0944442		53395562	2015	-	0.556303	0.736954		57402502	2015	-	0.0413927	-0.436727
	54391342	2015	11	-0.221849	-0.492507		54380064	2016	2	-0.221849	0.23226		53395638	2015	-	0.787106	1.15764		57402542	2015	-	-0.522879	-0.253521
	53395656	2015	5	0.653213	1.62067		53372195	2015	8	-0.221849	-0.490071		53395701	2015	-	0.267172	1.33238		57402715	2015	-	-1	-0.297914
	53396569	2015	11	1.04139	1.05145		53372195	2015	5	-0.221849	-0.0122407		53395742	2015	-	0.176091	0.0461927		57402740	2015	-	-0.90309	-0.267606
	53406024	2016	2	0.633468	1.33117		52377099	2015	5	0.799341	0.691017		53395752	2015	-	0.0881361	0.0878612		57402750	2015	-	0.0606978	-0.884389
	53404690	2015	5	0.973128	0.603356		53370240	2015	5	-0.0457575	0.805015		53396304	2015	-	1.01284	0.935177		57402752	2015	-	-0.647817	-0.148436
	53404685	2015	5	0.361728	0.0274047		54372174	2015	8	-0.154902	-0.425195		53396320	2015	-	0.393575	0.542461		57404264	2015	-	-0.221849	-0.760263
	53406108	2015	11	-0.221849	0.215509		54372210	2015	8	-0.221849	-0.229326		53396332	2015	-	0.284431	0.451925		57405277	2015	-	-0.0222764	-0.198888
	53405104	2015	5	-0.221849	0.826037		53372195	2016	2	-0.221849	-0.527051		53396470	2015	-	0.827692	0.986913		57407229	2015	-	-0.124939	0.182179
	53404173	2015	11	-0.221849	-0.126234		53373192	2015	8	-0.221849	-1.10868		53396474	2015	-	0.190332	0.50889		57414181	2015	-	-0.823909	0.132292
	53404173	2015	5	-0.221849	0.0564562		53373192	2015	5	-0.221849	-0.755428		53396487	2015	-	1.67715	0.902008		57415038	2015	-	-0.488117	0.208025
	53406505	2015	11	-0.09691	-0.237604		53370094	2015	5	0.113943	1.25249		53396604	2015	-	1.59273	1.58		57415204	2015	-	-0.69897	0.12973
	53406470	2015	11	-0.221849	0.77832		52376390	2016	2	-0.221849	0.337435		53396617	2015	-	0.912488	1.16728		57416030	2015	-	0.480725	-0.0776119
	53394745	2015	10	-0.221849	1.82544		52376390	2015	5	-0.221849	0.541225		53396666	2015	-	0.356981	1.04454		57416138	2015	-	-1	0.183903
	53395031	2015	12	-0.221849	-1.14932		52377319	2015	8	-0.221849	-0.641873		53396676	2015	-	0.900367	1.024		57416145	2015	-	-0.522879	0.260441
	53395031	2015	8	-0.09691	-1.04511		52376383	2016	1	-0.221849	-1.35461		53396695	2015	-	0.750123	1.26764		57416214	2015	-	-0.187087	-0.826668
	53395031	2015	7	-0.221849	-1.2259		52376397	2015	11	-0.221849	-0.181485		53396748	2015	-	0.852785	1.25028		57417282	2015	-	-1	-0.753255
	53395031	2015	7	-0.221849	-1.2259		52376397	2015	8	-0.09691	-0.511089		53397306	2015	-	0.361728	0.402188		58392605	2015	-	-0.221849	0.0556745
	53395031	2015	4	-0.221849	-0.730156		53360406	2016	2	-0.154902	1.59564		53397336	2015	-	0.834103	0.85282		58392667	2015	-	-0.170696	-0.198699
	53395044	2016	3	-0.154902	-1.30927		53360406	2015	5	0.690196	1.31906		53397347	2015	-	-0.221849	0.735892		58400235	2015	-	-0.221849	-0.171679
	53395044	2016	3	-0.221849	-1.30927		53361475	2015	12	-0.221849	-0.681519		53397350	2015	-	-0.221849	0.884508		58401106	2015	-	-0.221849	-0.0196443
	53395044	2016	1	0	-1.29448		54372184	2016	2	-0.221849	-0.386976		53397357	2015	-	0.20412	0.759566		58401763	2015	-	0.491362	-0.752886
	53395044	2016	1	-0.221849	-1.29448		52377068	2015	8	-0.221849	0.0431079		53397422	2015	-	0.0791812	0.711119		58401765	2015	-	-0.0222764	-0.68382
	53395044	2015	12	-0.221849	-0.90055		53370136	2015	11	-0.221849	0.266781		53397433	2015	-	0.210853	0.387078		58401766	2015	-	-0.0338583	-0.679594
	53395044	2015	10	-0.221849	-1.22854		53370136	2015	5	0	0.790938		53406449	2015	-	-1	0.395108		58411024	2015	-	0.176091	-0.477523
	53395044	2015	6	0.954243	-1.34555		53370240	2016	2	-0.221849	1.01102		53407359	2015	-	-1	0.526582		58412104	2015	-	0.439333	0.48368
	53395044	2015	4	-0.221849	-0.571484		53360567	2015	11	0.113943	0.752333		53407408	2015	-	-1	0.645341		58412113	2015	-	0.284431	0.61981
	53394555	2016	3	0.0413927	1.36506		53362618	2015	11	-0.221849	-0.116661		54361104	2015	-	0.306425	0.157275		58412212	2015	-	0.130334	0.381656
	53394555	2015	10	-0.09691	1.35616		53361668	2016	2	-0.221849	0.558684		54364720	2015	-	-0.221849	-1.55674		58412273	2015	-	0.848189	0.457507
	53395675	2016	2	1.96379	1.78113		53362782	2016	2	-0.221849	-0.468768		54371109	2015	-	-0.221849	-0.292621		58412296	2015	-	1.11311	0.553285
	53395413	2015	9	-0.221849	-0.579282		53361646	2015	9	-0.221849	0.153011		54371589	2015	-	-0.221849	-0.918383		58413007	2015	-	-0.20412	-0.0684531
	53395657	2015	10	-0.221849	0.590156		53365742	2016	2	-0.221849	-0.529005		54371719	2015	-	-0.221849	0.599924		58413033	2015	-	-0.221849	-0.383419
	53395658	2015	10	-0.221849	0.610331		52386703	2015	4	-0.221849	0.865927		54371733	2015	-	-0.221849	-0.605899		58413282	2015	-	-0.139662	0.161405
	53394174	2015	12	-0.154902	-1.06073		52384785	2015	11	1.04139	1.24055		54372109	2015	-	-0.221849	-0.0490148		58414008	2015	-	-0.170696	-0.0783915
	53394174	2015	5	-0.221849	0.0238412		52385751	2015	4	1.04139	0.620511		54372174	2015	-	-0.20412	-0.274619		58414049	2015	-	-0.0457575	0.639108
	53394171	2016	3	-0.09691	-1.31305		52386468	2015	5	0.544068	0.790443		54372184	2015	-	-0.221849	-0.322119		58415155	2015	-	0.50515	0.67713
	53394171	2016	1	-0.0457575	-1.27987		52380066	2015	11	0.380211	1.24241		54372210	2015	-	-0.221849	-0.115134		58416048	2015	-	0.431364	0.257948
	53394171	2015	11	-0.221849	-1.52049		52372624	2015	11	-0.221849	-0.668196		54372707	2015	-	0.0511525	-0.0253962		58416102	2015	-	0.498311	0.111271
	53394206	2015	11	0.30103	-0.614455		52384027	2015	4	-0.221849	-0.966614		54372755	2015	-	-0.170696	0.0530881		58417033	2015	-	-0.221849	0.204174
	53394206	2015	8	-0.154902	-0.162127		52385578	2015	5	-0.09691	1.28504		54373068	2015	-	-0.221849	-0.969299		58417386	2015	-	-0.221849	-0.198836
	53394204	2015	8	-0.221849	-0.0757262		52376065	2015	7	1.78533	1.86892		54373258	2015	-	-0.221849	-1.00404		59403796	2015	-	-0.0835461	-0.223771
	53394204	2015	6	-0.221849	-0.73495		52377005	2015	7	0.78533	1.28719		54374711	2015	-	0.161368	-0.13457		59404725	2015	-	-0.221849	-0.533837
	53393461	2016	1	-0.221849	-0.317216		52375198	2016	2	-0.221849	0.355719		54375159	2015	-	-0.0109954	-0.84909		59404736	2015	-	-0.221849	-0.275253
	53393461	2015	10	-0.221849	0.0849975		52375198	2015	5	-0.154902	0.0629687		54375212	2015	-	-0.09691	-0.899199		59405699	2015	-	0.290035	-1.93367
	53393461	2015	6	-0.221849	0.427175		52376138	2016	3	0.113943	0.35565		54375679	2015	-	0.722222	0.0466415		59405726	2015	-	-0.221849	-0.815025
	53394760	2015	10	-0.221849	-2		52374594	2015	10	-0.221849	-0.254142		54375747	2015	-	-0.221849	0.0890923		59410059	2015	-	-0.170696	0.506735
	53395430	2015	11	-0.221849	-0.650112		52374599	2015	11	-0.221849	-0.324344		54376614	2015	-	-0.221849	-1.87452		59410063	2015	-	-0.221849	0.0735351
	53395430	2015	4	-0.221849	-1.0602		52374599	2015	10	-0.221849	-0.361367		54376657	2015	-	-0.221849	-0.0427999		59410110	2015	-	0.146128	0.931563
	53392490	2015	12	0.80618	0.979513		52374599	2015	9	-0.221849	-0.293154		54377617	2015	-	-0.221849	0.0154541		59410170	2015	-	0.356981	0.142061
	53395413	2016	3	-0.154902	-1.07567		52374599	2015	7	-0.221849	-0.340847		54377627	2015	-	-0.221849	-0.523349		59410412	2015	-	-0.0705811	-0.273864
	53395413	2016	1	-0.221849	-2		52374599	2015	6	-0.221849	-0.404306		54380031	2015	-	-0.20412	0.00931277		59411104	2015	-	0.153815	0.292106
	53395413	2015	5	0	-0.494921		52374599	2015	5	-0.221849	-0.3771		54380038	2015	-	-0.221849	-0.131473		59411143	2015	-	-0.221849	-0.364768
	53395413	2015	4	-0.221849	-1.10737		52372299	2016	2	-0.221849	-0.0345825		54380058	2015	-	-0.221849	-0.335029		59411171	2015	-	-0.221849	0.420001
	53396203	2015	10	-0.221849	-0.442105		52372299	2015	12	-0.221849	-1.36767		54380064	2015	-	-0.221849	0.104368		59411262	2015	-	-0.221849	-0.73471
	53396203	2015	6	-0.221849	-0.563267		52372299	2015	11	-0.221849	-0.460802		54380065	2015	-	-0.221849	0.147166		59412122	2015	-	-0.0109954	0.588359
	53395189	2016	2	-0.221849	-0.501507		52372299	2015	8	-0.221849	-1.42502		54380076	2015	-	-0.221849	-1.59474		59412125	2015	-	-0.154902	0.185457
	53395189	2016	1	-0.221849	-0.498464		52373203	2016	1	-0.0457575	-0.91165		54380084	2015	-	0.371068	-1.5118		59412184	2015	-	0.317018	0.295386
	53395189	2015	10	-0.221849	-0.832095		52373203	2015	5	-0.221849	0.243286		54380339	2015	-	-0.221849	-0.177293		59417126	2015	-	-0.221849	0.23034
	53393352	2015	6	-0.221849	0.234178		52376278	2015	7	-0.221849	-0.268592		54380460	2015	-	-0.0222764	-0.599764		60401639	2015	-	-0.221849	-0.896881
	53393394	2015	11	-0.221849	0.942247		52372064	2015	10	0.875061	0.133523		54380471	2015	-	-0.221849	-0.660052		60412291	2015	-	0.161368	-0.349765
	53394204	2015	12	-0.221849	-0.220676		52372015	2015	7	-0.221849	1.06416		54381128	2015	-	-0.221849	0.760888		60413224	2015	-	0.951823	-0.6662
	53394204	2015	4	-0.221849	-0.58902		52372015	2015	5	-0.221849	1.19634		54382338	2015	-	-0.221849	-0.457953		60414211	2015	-	0	-1.26003
	53394322	2015	9	-0.221849	0.297041		52373592	2016	2	-0.221849	-0.31022		54383297	2015	-	-0.0457575	0.211094		60415384	2015	-	0.607455	-0.262569
	53394322	2015	7	-0.221849	0.637273		52373592	2015	9	-0.221849	-0.0285843		54383304	2015	-	-0.221849	-0.21565		60416305	2015	-	-0.09691	-0.117846
	53394265	2016	1	-0.0457575	-0.789275		52373491	2015	10	-0.221849	-0.0248633		54383716	2015	-	0.761552	0.410022		61400336	2015	-	-0.09691	0.224423
	53394265	2015	12	0.146128	-0.556493		52373491	2015	7	-0.221849	-0.224936		54384175	2015	-	0.30103	0.13393		61401374	2015	-	-0.20412	0.366428
	53394265	2015	7	-0.221849	-1.03643		52373414	2016	2	-0.221849	0.109996		54384176	2015	-	0.352183	0.443947		63405000	2015	-	-0.221849	-1.27696
	53394275	2015	9	-0.221849	-0.0115607		52373414	2015	7	-0.221849	-0.181901		54384222	2015	-	-0.154902	-0.224699		63416784	2015	-	-0.221849	-1.15335
	53394275	2015	5	-0.221849	-0.134545		52373414	2015	6	-0.221849	-0.144162		54384252	2015	-	0.0791812	-0.0647069		64401376	2015	-	-0.221849	-0.76045
	53394558	2015	12	-0.221849	1.28844		52366745	2015	4	0.838849	0.750585		54390312	2015	-	0.0314085	0.635582		64444219	2015	-	-0.221849	-1.95273
	53394558	2015	4	-0.154902	1.26651		52376030	2016	3	1.5563	0.795078		54390511	2015	-	0.439333	1.21513		65435607	2015	-	-0.221849	-0.750924
	53394632	2015	8	-0.221849	0.651496		52376030	2015	4	1.34242	0.999233		54390538	2015	-	1.03543	1.29448		65437707	2015	-	-0.20412	-0.424004
	53395509	2016	1	0.462398	-2		52377002	2015	8	-0.221849	0.0027197		54391135	2015	-	-0.0579919	-0.152566		65440416	2015	-	-0.221849	-1.383
	53395551	2015	12	0.724276	-0.195489		52367720	2015	8	0.380211	0.92935		54391309	2015	-	1.12057	1.44159		65445097	2015	-	-0.221849	-1.46756
	53395551	2015	8	0.857332	0.964681		52367720	2015	6	0.662758	1.46643		54391328	2015	-	1.14768	1.52536		65445099	2015	-	-0.221849	-0.239766
	53395553	2015	12	0.431364	1.41912		52367720	2015	5	0.763428	1.62763		54391342	2015	-	-0.0705811	0.030802		65446191	2015	-	-0.221849	-0.944431
	53395553	2015	5	0.556303	1.35106		52373131	2016	2	0.531479	0.875063		54391517	2015	-	0.968483	1.34478		66432447	2015	-	-0.221849	-0.881487
	53395551	2015	12	0.491362	-0.195489		52373131	2015	9	-0.221849	0.432961		54391561	2015	-	0.90309	1.42268		66434211	2015	-	-0.221849	-1.79656
	53395548	2015	9	0.255273	0.530313		52373131	2015	7	0.0413927	0.20517		54393039	2015	-	0.669782	0.642244		66434254	2015	-	-0.221849	-1.82536
	53392559	2015	8	-0.221849	-0.194254		52373125	2016	3	0.568202	-0.447326		54393119	2015	-	1.45864	1.05601		66440221	2015	-	-0.221849	-1.20638
	53394256	2016	1	-0.0457575	-1.0381		52373125	2015	12	0.113943	-0.95392		54393138	2015	-	1.23172	1.04343		50337662	2013	-	-0.0457575	-1.00203
	53395204	2015	12	-0.221849	-0.868886		52373125	2015	11	0.20412	-0.114234		54393156	2015	-	0.645913	1.05014		54382675	2013	-	1.31034	-1.20366
	53395204	2015	9	-0.221849	-0.0393777		52372064	2015	7	-0.221849	0.378978		54393166	2015	-	1.33395	1.05944		55381759	2013	-	-0.221849	-1.88163
	53394674	2015	8	-0.221849	0.469881		52374103	2015	11	-0.221849	-0.0935778		54393177	2015	-	0.984527	1.21582		55391189	2013	-	0.0280287	-1.90658
	53395600	2016	2	0.568202	-1.52069		52375199	2015	9	-0.221849	-0.030987		54393187	2015	-	1.23109	1.26117		52383259	2014	-	0.0280287	0.225576
	53395600	2015	4	0.342423	-2		53360775	2015	9	-0.221849	-0.155822		54393211	2015	-	1.21683	1.29943		52383277	2014	-	-0.198368	0.269746
	53394633	2015	11	1.30103	0.523334		52362440	2016	1	-0.221849	-0.799921		54393250	2015	-	0.959041	1.3372		52384289	2014	-	-0.221849	-0.365489
	53394633	2015	7	-0.221849	0.287877		52362440	2015	7	-0.221849	0.39312		54393270	2015	-	1.2266	1.36925		53396428	2014	-	1.44612	1.16722
	53394695	2015	11	-0.221849	0.967564		51365510	2016	1	-0.221849	-1.4229		54393426	2015	-	-0.09691	0.625711		53396507	2014	-	1.45281	1.237
	53395675	2016	2	1.96379	1.78113		51365510	2015	7	-0.221849	-0.780377		54393432	2015	-	0.469822	0.604566		53396537	2014	-	1.35347	1.35362
	53395675	2015	6	1.04139	0.438063		51367367	2015	5	0.113943	0.961363		54393451	2015	-	0.153815	0.328797		53396569	2014	-	1.40197	1.50155
	53395675	2015	5	1	1.56863		52361009	2015	4	1.20412	0.265161		54393527	2015	-	0.138303	1.03541		55381479	2014	-	-0.221849	-1.02334
	53395656	2015	8	-0.221849	1.47725		52365561	2016	1	-0.154902	-0.770003		54394005	2015	-	-0.221849	-0.0399933		55396432	2014	-	-0.221849	-2
	53394608	2015	9	-0.221849	0.796623		51365598	2015	7	-0.221849	0.798227		54394064	2015	-	-0.110698	-0.0623317		55396653	2014	-	-0.221849	-0.041962
	53394608	2015	5	-0.221849	0.986847		51365594	2015	7	-0.221849	-0.847503		54394073	2015	-	0.146128	1.22416		55402310	2014	-	-0.221849	-1.23732
	53393790	2016	1	0.146128	-0.460812		51365594	2015	5	-0.221849	-0.00827672		54394106	2015	-	0.915136	1.31981		55403352	2014	-	-0.221849	-0.752763
	53393790	2015	5	-0.221849	1.53649		51367470	2015	9	-0.0457575	0.61799		54394109	2015	-	0.915136	1.3267		55404279	2014	-	-0.221849	0.000564216
	53394743	2015	5	0.934498	1.23208		52361024	2015	8	-0.221849	-0.779123		54394130	2015	-	0.50515	0.87149		55405102	2014	-	-0.221849	-0.960586
	53393128	2016	3	-0.221849	-0.367776		52361038	2015	8	-0.221849	-0.617364		54394139	2015	-	0.30103	1.14535		55405167	2014	-	-0.221849	-0.139004
	53393128	2015	7	-0.221849	-0.935468		52361009	2015	11	-0.221849	0.283216		54394177	2015	-	0.290035	1.10177		55405194	2014	-	-0.221849	-0.642828
	53393130	2016	1	0.633468	-0.438992		52364595	2015	10	0.863323	0.222359		54394295	2015	-	-0.0835461	-0.114173		55405364	2014	-	-0.221849	-0.653843
	53393130	2016	1	0.60206	-0.438992		52363510	2015	7	-0.221849	0.53332		54400169	2015	-	-1	0.761826		55405373	2014	-	-0.221849	-0.388808
	53393130	2015	11	0.380211	-0.381789		52354613	2015	8	0.0413927	-1.53941		54400331	2015	-	-1	0.578974		55406321	2014	-	-0.221849	0.190079
	53393130	2015	6	0.380211	-0.690077		52354517	2015	8	-0.221849	-1.99407		54400415	2015	-	-0.823909	0.526588		55407248	2014	-	-0.221849	-0.202386
	52397390	2015	8	0.716003	0.246103		52353596	2015	8	-0.221849	-0.551075		54403485	2015	-	-0.90309	0.620753		56390205	2014	-	-0.221849	-1.1349
	53391340	2016	2	0.380211	0.514692		52353660	2015	10	-0.221849	-0.652277		54404348	2015	-	0.872156	0.838188		56391430	2014	-	-0.221849	-1.41229
	53391249	2015	10	0.491362	-0.241875		52354599	2015	4	-0.221849	-1.04639		54404441	2015	-	-0.259637	0.183085		56391767	2014	-	-0.221849	-2
	53392490	2015	12	0.491362	0.979513		52354652	2015	4	0.230449	-0.507414		54405304	2015	-	-0.455932	-0.104232		56392658	2014	-	-0.221849	0.0364293
	53392490	2016	1	0.491362	0.983547		52354673	2015	10	-0.221849	-0.024141		54405323	2015	-	-0.425969	0.37936		56392660	2014	-	-0.221849	-1.50307
	53392490	2015	4	0.60206	0.959773		52354673	2015	8	-0.221849	-1.75833		54405495	2015	-	-0.154902	0.259845		56392790	2014	-	-0.221849	0.66435
	53391249	2016	2	0.414973	0.765211		52357160	2015	11	-0.221849	0.23686		54406400	2015	-	0.0413927	0.213019		56393605	2014	-	-0.221849	0.918471
	53391249	2015	8	-0.221849	-0.47964		52351619	2015	11	-0.221849	0.0103564		54406403	2015	-	-0.124939	0.267829		56393636	2014	-	-0.221849	0.404492
	53391249	2015	6	-0.221849	0.216926		52361011	2015	8	-0.221849	-0.875984		54407351	2015	-	-0.0705811	-0.463568		56393668	2014	-	-0.221849	0.283098
	53393439	2016	3	0.897627	0.686966		52353539	2015	8	-0.221849	0.289117		55371743	2015	-	-0.20412	-0.37461		56400299	2014	-	0.799341	0.657391
	53393439	2016	1	0.612784	0.698631		52353596	2015	11	0.0791812	0.0370227		55381198	2015	-	-0.221849	-0.405083		56400352	2014	-	0.80618	0.0418268
	53393439	2015	10	0.612784	0.561302		52355570	2016	2	-0.221849	0.325565		55381301	2015	-	-0.170696	-0.130739		56400362	2014	-	0.431364	0.0616786
	53393437	2016	1	0.60206	-2		52352576	2016	2	-0.221849	0.441155		55382352	2015	-	-0.221849	-0.492515		56401207	2014	-	-0.0457575	0.693947
	53393437	2015	8	0.518514	-2		52352576	2015	11	-0.221849	0.221357		55392576	2015	-	-0.124939	-1.65561		56401268	2014	-	-0.221849	-0.125518
	53393437	2015	5	0.845098	-1.99411		52351571	2016	2	-0.221849	0.406811		55395702	2015	-	-0.221849	-2		56401274	2014	-	0.0791812	-0.0874591
	53393453	2016	3	1.20412	-0.10571		52351581	2016	2	1.70757	0.398531		55401101	2015	-	-0.139662	0.343221		56401382	2014	-	-0.221849	-0.267526
	53393453	2016	1	0.633468	-0.27975		51356439	2015	5	0.447158	1.41331		56392701	2015	-	1.34341	-0.534208		56401425	2014	-	-0.221849	-0.260903
	53393453	2015	8	0.690196	-0.153686		52353342	2015	11	-0.0457575	0.458766		56403379	2015	-	0.781755	0.40579		56403488	2014	-	-0.221849	-1.16622
	52397299	2016	2	0.0791812	0.941452		52350424	2015	8	1.93952	1.28839		56403482	2015	-	1.64345	0.0979164		56405428	2014	-	-0.221849	-1.08407
	53393203	2015	9	-0.221849	0.172248		52351435	2015	8	-0.09691	1.00732		56404377	2015	-	0.711807	-0.379604		56405479	2014	-	-0.221849	-1.25181
	53393203	2015	8	-0.221849	-0.22146		52351435	2015	5	0.255273	0.864662		56404387	2015	-	1.02531	-0.318962		51366093	2015	-	-0.221849	0.204274
	53392229	2015	10	-0.221849	-0.674775		52351495	2015	11	-0.221849	-0.0521732		56405300	2015	-	-0.124939	-0.757148		52351315	2015	-	-0.09691	0.905684
	53392229	2015	8	-0.221849	-0.482576		52352404	2015	8	-0.0457575	-0.574201		56405338	2015	-	0.559308	-1.06311		52353596	2015	-	-0.09691	0.100623
	53390259	2015	11	-0.221849	0.460632		52352404	2015	5	0.146128	0.483777		56405359	2015	-	1.00217	-0.396883		52357255	2015	-	-0.221849	-0.381046
	53392540	2015	5	0.643453	0.980905		52352563	2015	5	-0.0457575	0.688366		56405379	2015	-	0.402261	-0.841638		53396379	2015	-	1.42759	0.718482
	53393503	2015	8	-0.221849	0.116794		52351388	2015	8	0.0791812	-1.04157		56405396	2015	-	0.462398	-1.46407		53397766	2015	-	-0.221849	0.062795
	53393472	2015	8	-0.221849	0.486155		52351354	2015	8	-0.221849	0.797401		56407181	2015	-	0.380211	0.273528		53407110	2015	-	-0.0791812	0.269544
	56397149	2015	8	-0.221849	-0.694598		52352512	2015	11	-0.221849	0.150459		56407385	2015	-	-0.124939	-1.13004		54372761	2015	-	-0.221849	-0.923602
	56397006	2015	8	0.518514	-0.857983		52352512	2015	8	-0.221849	-0.126381		56407451	2015	-	-1	-1.34104		54372786	2015	-	-0.0147233	-0.00169706
	54363414	2015	8	-0.221849	-2		51355476	2015	11	0.544068	0.151622		56407600	2015	-	-0.259637	0.01451		54373715	2015	-	-0.176091	0.164383
	54364354	2015	8	-0.221849	0.664711		51357309	2015	5	-0.221849	1.20909		57390575	2015	-	-0.221849	-1.2264		54373764	2015	-	-0.221849	-0.153106
	54364411	2015	8	-0.221849	-0.743753		51356499	2015	11	-0.221849	0.84099		57400083	2015	-	-0.221849	-0.135667		54374784	2015	-	-0.0791812	-0.137054
	53367175	2015	8	-0.221849	0.803965		52350375	2015	8	-0.09691	0.633388		57400100	2015	-	-0.221849	0.108235		54386038	2015	-	0.0791812	-0.360314
	54361231	2015	12	-0.221849	0.845564		52350355	2015	5	1.25527	0.580467		57400684	2015	-	-0.124939	-0.0738248		54387141	2015	-	-0.221849	-0.512579
	53367155	2015	8	-0.221849	1.06012		52350388	2015	11	0.0413927	0.926579		57401454	2015	-	-0.0338583	-0.530473		54393709	2015	-	-0.30103	0.434345
	54361164	2015	12	1.04139	1.38589		52351353	2015	11	-0.221849	-0.283003		57401619	2015	-	0.49485	-0.193277		54404072	2015	-	-0.0621479	0.691721
	54360421	2015	8	-0.221849	0.111031		52352323	2015	8	-0.221849	-0.514678		57402502	2015	-	0.0413927	-0.436727		55380274	2015	-	-0.09691	-0.397542
	53351731	2015	8	-0.221849	-1.91326		51357356	2016	2	0.431364	1.15342		57402542	2015	-	-0.522879	-0.253521		55381479	2015	-	-0.221849	-1.02334
	54360387	2015	8	-0.221849	0.366962		51357356	2015	8	-0.221849	0.990051		57402545	2015	-	-1	-0.508113		55382372	2015	-	-0.134699	-0.585863
	53381694	2015	5	1.23045	1.14289		51357336	2016	2	1.41497	1.23413		57402715	2015	-	-1	-0.297914		56392668	2015	-	0.213075	-0.0722704
	53382751	2015	8	0.414973	0.747982		51357336	2015	8	0.477121	1.154		57402740	2015	-	-0.90309	-0.267606		56393701	2015	-	0.441957	-0.466016
	52387336	2016	2	0	0.0709226		52350335	2015	8	-0.221849	0.0817069		57402750	2015	-	0.0606978	-0.884389		61403381	2015	-	-0.0147233	0.0470931
	53383594	2016	2	0.919078	-0.280561		52350472	2016	2	-0.221849	0.332557		57402752	2015	-	-0.647817	-0.148436		65416567	2015	-	-0.221849	-0.903206
	53383414	2015	5	0.724276	0.530276		52351570	2016	2	-0.221849	0.40027		57404264	2015	-	-0.221849	-0.760263		63416784	2013	-	-0.221849	-0.756094
	53383437	2015	12	-0.221849	-0.0308447		52342415	2015	8	-0.221849	-1.56933		57405277	2015	-	-0.0222764	-0.198888		64401375	2013	-	-0.221849	-0.148253
	53383437	2015	9	-0.221849	0.292429		52351381	2015	5	1.32222	0.146509		57407229	2015	-	-0.124939	0.182179		64401555	2013	-	-0.221849	-0.659853
	53383425	2015	5	0.724276	0.552107		52350396	2015	5	-0.221849	0.658045		57414181	2015	-	-0.823909	0.132292		64401744	2013	-	-0.221849	-1.15366
	53384452	2015	5	-0.221849	-0.43236		52341626	2016	2	-0.221849	0.70208		57415038	2015	-	-0.488117	0.208025		64402730	2013	-	-0.187087	-1.17166
	53384534	2015	10	0.113943	-0.918184		52352351	2016	2	-0.221849	0.825303		57415204	2015	-	-0.69897	0.12973		64423371	2013	-	-0.221849	-1.284
	53382627	2015	11	-0.221849	0.42596		51357600	2015	4	-0.221849	0.971004		57416030	2015	-	0.480725	-0.0776119		64444219	2013	-	-0.221849	-2
	53382389	2015	8	-0.221849	0.084014		51357612	2015	11	-0.221849	1.06999		57416138	2015	-	-1	0.183903		64446285	2013	-	-0.0705811	-0.721132
	53377671	2016	1	-0.221849	-2		50354789	2015	5	-0.221849	-0.790584		57416145	2015	-	-0.522879	0.260441		65416567	2013	-	-0.221849	-0.777674
	53377671	2015	12	-0.221849	-2		51353105	2015	8	-0.221849	-1.09004		57416214	2015	-	-0.187087	-0.826668		65435607	2013	-	-0.221849	-1.39631
	53377671	2015	8	-0.221849	-2		53331657	2015	8	-1	-0.686563		57417282	2015	-	-1	-0.753255		65436154	2013	-	-0.221849	-2
	55381198	2015	11	-0.221849	-0.191213		52337687	2015	8	-0.221849	-0.866908		58392605	2015	-	-0.221849	0.0556745		65437293	2013	-	-0.221849	-2
	55381197	2015	5	-0.221849	-0.176085		52334584	2015	8	0.146128	-0.84703		58392667	2015	-	-0.170696	-0.198699		65437707	2013	-	0.09691	-0.530399
	54377617	2016	2	-0.221849	-1.04178		52344084	2015	11	0.361728	0.270445		58400235	2015	-	-0.221849	-0.171679		65440416	2013	-	-0.154902	-1.55596
	54381261	2015	11	-0.221849	0.889199		51347081	2015	7	0	0.604745		58401106	2015	-	-0.221849	-0.0196443		65445097	2013	-	-0.221849	-1.65758
	54380366	2015	8	-0.221849	-0.926466		51336394	2015	11	0.176091	-0.391543		58401506	2015	-	-1	-0.606995		65446191	2013	-	-0.221849	-0.978191
	54380065	2016	2	-0.221849	0.28038		51337545	2015	11	-0.221849	-0.0556511		58401763	2015	-	0.491362	-0.752886		66432025	2013	-	-0.221849	-2
	54380056	2015	5	-0.221849	0.0668576		52344112	2015	11	0.919078	-0.380382		58401765	2015	-	-0.0222764	-0.68382		66432447	2013	-	-0.221849	-1.32422
	52377659	2015	11	-0.221849	-1.28456		52343180	2015	8	0.544068	-0.565172		58401766	2015	-	-0.0338583	-0.679594		66434211	2013	-	-0.221849	-2
	54374711	2015	5	-0.221849	-0.158641		52343180	2015	5	-0.0457575	-0.349115		58411024	2015	-	0.176091	-0.477523		66434254	2013	-	-0.221849	-2
	54384175	2015	5	0.447158	0.166452		51337784	2015	8	-0.221849	-1.6462		58412104	2015	-	0.439333	0.48368		66440221	2013	-	-0.221849	-1.34631
	55382352	2016	2	-0.221849	-0.401106		52330725	2016	2	-0.221849	-0.130307		58412113	2015	-	0.284431	0.61981		49307313	2014	-	-0.221849	0.648887
	55382352	2015	8	-0.221849	-0.987381		52336548	2016	2	-0.221849	-0.551242		58412212	2015	-	0.130334	0.381656		49315591	2014	-	0.113943	-0.84512
	55382352	2015	5	-0.221849	-0.524867		52336548	2015	8	0.113943	-0.579799		58412273	2015	-	0.848189	0.457507		49316448	2014	-	-0.39794	0.331569
	53384077	2016	2	-0.221849	-2		52331437	2015	8	0	-2		58412296	2015	-	1.11311	0.553285		50312184	2014	-	-0.455932	0.102194
	54372786	2015	5	0.176091	-0.0404139		52331489	2015	8	0.20412	-1.58347		58413007	2015	-	-0.20412	-0.0684531		51353313	2014	-	-0.221849	-0.32592
	55381479	2015	5	-0.221849	-0.824803		51322174	2015	10	-0.221849	-0.206692		58413033	2015	-	-0.221849	-0.383419		51353582	2014	-	-0.221849	-0.329986
	53386169	2015	5	-0.221849	0.256288		52321316	2016	2	0.113943	0.405191		58413282	2015	-	-0.139662	0.161405		51356580	2014	-	-0.187087	1.0807
	53373407	2015	11	-0.221849	-0.667169		52321316	2015	12	-0.221849	0.0257944		58414008	2015	-	-0.170696	-0.0783915		52350375	2014	-	-0.124939	0.787432
	53373407	2015	5	-0.221849	-0.649574		52321316	2015	7	-0.0457575	-0.140879		58414049	2015	-	-0.0457575	0.639108		52351388	2014	-	0.09691	-0.781859
	54375679	2015	8	0.361728	-0.263735		51322147	2015	12	-0.221849	-0.546307		58415155	2015	-	0.50515	0.67713		52351429	2014	-	0.752048	-0.508708
	55371743	2015	5	-0.221849	-0.349936		51322155	2015	4	-0.221849	-1.17621		58416048	2015	-	0.431364	0.257948		52361009	2014	-	0.255273	0.558888
	54384222	2015	5	-0.221849	-0.172476		51310474	2015	5	-0.221849	0.221497		58416102	2015	-	0.498311	0.111271		52361024	2014	-	0.591065	0.533054
	54387141	2016	2	-0.221849	-0.247981		50347429	2015	6	-0.30103	-0.350601		58417033	2015	-	-0.221849	0.204174		52361038	2014	-	0.799341	0.591682
	54374784	2015	8	0.113943	-0.566752		50336358	2016	3	-0.221849	-2		58417386	2015	-	-0.221849	-0.198836		52383310	2014	-	0.778151	1.03609
	54372761	2015	8	-0.221849	-1.1255		50336358	2016	2	-0.221849	-1.52602		59403796	2015	-	-0.0835461	-0.223771		52385574	2014	-	0.537819	1.04359
	54386038	2016	2	0.30103	-0.291372		50336358	2015	12	-0.154902	-2		59404725	2015	-	-0.221849	-0.533837		52385576	2014	-	0.716003	1.16267
	53371625	2015	8	-0.221849	-0.201889		50336358	2015	8	-0.221849	-2		59404736	2015	-	-0.221849	-0.275253		52385578	2014	-	1.01494	1.10959
	53374746	2015	8	-0.221849	0.260123		50336358	2015	6	-0.221849	-1.17142		59405699	2015	-	0.290035	-1.93367		52385753	2014	-	0.579784	0.460853
	54380031	2015	11	-0.221849	0.0944442		50336358	2015	5	-0.221849	-1.10223		59405726	2015	-	-0.221849	-0.815025		52386511	2014	-	0.78533	0.792626
	54380064	2016	2	-0.221849	0.23226		50322445	2016	3	1.14613	-0.884763		59410059	2015	-	-0.170696	0.506735		53396487	2014	-	1.05308	-0.489723
	53372195	2015	8	-0.221849	-0.490071		50322445	2015	12	1.17609	-0.3633		59410063	2015	-	-0.221849	0.0735351		53404157	2014	-	-0.221849	0.657692
	53372195	2015	5	-0.221849	-0.0122407		50322403	2015	6	-0.69897	0.813196		59410110	2015	-	0.146128	0.931563		53404173	2014	-	-0.221849	-0.0253502
	52377099	2015	5	0.799341	0.691017		50325639	2015	8	-1	-0.190836		59410170	2015	-	0.356981	0.142061		53404177	2014	-	-0.221849	0.47946
	53370240	2015	5	-0.0457575	0.805015		50325566	2016	2	-0.30103	0.803752		59410412	2015	-	-0.0705811	-0.273864		53404685	2014	-	-0.221849	-0.125692
	54372174	2015	8	-0.154902	-0.425195		50326657	2016	2	-1	-0.596854		59411104	2015	-	0.153815	0.292106		53404690	2014	-	-0.0457575	0.332661
	54372210	2015	8	-0.221849	-0.229326		50325579	2015	8	-0.221849	0.0731136		59411143	2015	-	-0.221849	-0.364768		53405104	2014	-	-0.221849	0.607498
	53372195	2016	2	-0.221849	-0.527051		49323784	2016	2	-0.221849	-0.380867		59411171	2015	-	-0.221849	0.420001		53406108	2014	-	-0.221849	0.395265
	53373192	2015	8	-0.221849	-1.10868		50333547	2015	11	-0.221849	0.0847725		59411262	2015	-	-0.221849	-0.73471		53406235	2014	-	-0.221849	1.01953
	53373192	2015	5	-0.221849	-0.755428		50331385	2016	2	1.04139	0.841248		59412122	2015	-	-0.0109954	0.588359		53406388	2014	-	-0.221849	0.935925
	53370094	2015	5	0.113943	1.25249		50332334	2015	8	-0.221849	-1.57998		59412125	2015	-	-0.154902	0.185457		53406470	2014	-	-0.221849	1.01983
	52376390	2016	2	-0.221849	0.337435		50303565	2016	2	-0.221849	1.31274		59412184	2015	-	0.317018	0.295386		53406505	2014	-	-0.221849	-0.0452752
	52376390	2015	5	-0.221849	0.541225		50303694	2015	11	0.176091	1.58264		59417126	2015	-	-0.221849	0.23034		53407246	2014	-	0.462398	0.335438
	52377319	2015	8	-0.221849	-0.641873		50303694	2015	8	-0.221849	1.45448		60401639	2015	-	-0.221849	-0.896881		54390794	2014	-	1.01912	0.675815
	52376383	2016	1	-0.221849	-1.35461		50304563	2015	5	0.491362	0.712524		60407515	2015	-	-0.221849	-1.98297		54392390	2014	-	0.352183	0.312526
	52376397	2015	11	-0.221849	-0.181485		50304542	2015	10	-0.221849	-0.287311		60412291	2015	-	0.161368	-0.349765		54393215	2014	-	0.09691	1.35531
	52376397	2015	8	-0.09691	-0.511089		50304542	2015	7	0.0791812	-0.811253		60413224	2015	-	0.951823	-0.6662		54393241	2014	-	0.278754	1.16254
	53360406	2016	2	-0.154902	1.59564		50306543	2015	5	-0.221849	1.52756		60414211	2015	-	0	-1.26003		49307313	2015	-	-0.221849	0.648887
	53360406	2015	5	0.690196	1.31906		50305547	2015	11	-0.221849	1.27988		60415384	2015	-	0.607455	-0.262569		49315591	2015	-	-0.346787	-0.278725
	53361475	2015	12	-0.221849	-0.681519		50312193	2016	1	0	-0.595851		60416305	2015	-	-0.09691	-0.117846		49316448	2015	-	-0.455932	0.556055
	54372184	2016	2	-0.221849	-0.386976		50312193	2015	5	-0.221849	0.477182		61400336	2015	-	-0.09691	0.224423		50312184	2015	-	-0.221849	0.102194
	52377068	2015	8	-0.221849	0.0431079		50313113	2015	10	0.230449	0.171243		61401374	2015	-	-0.20412	0.366428		50320530	2015	-	-0.221849	0.604437
	53370136	2015	11	-0.221849	0.266781		49307694	2015	7	0.0413927	0.165095		61410236	2015	-	-0.221849	0.0424377		50325566	2015	-	-0.522879	0.565204
	53370136	2015	5	0	0.790938		50300544	2015	5	0.146128	1.51745		61411246	2015	-	-0.221849	-0.453982		50325579	2015	-	0.113943	0.445736
	53370240	2016	2	-0.221849	1.01102		50302404	2015	7	0.0413927	-0.0563064		63405000	2015	-	-0.221849	-1.27696		50325639	2015	-	-0.823909	0.415215
	53360567	2015	11	0.113943	0.752333		49306457	2015	7	0.20412	0.452522		63416784	2015	-	-0.221849	-1.15335		50325643	2015	-	0.0413927	0.542134
	53362618	2015	11	-0.221849	-0.116661		50300422	2015	8	-0.221849	0.657531		64401376	2015	-	-0.221849	-0.76045		50325660	2015	-	-0.522879	0.648023
	53361668	2016	2	-0.221849	0.558684		49307121	2015	8	-0.0457575	1.03716		64444219	2015	-	-0.221849	-1.95273		50326657	2015	-	-1	-0.881074
	53362782	2016	2	-0.221849	-0.468768		49306145	2015	8	-0.221849	1.07135		65435607	2015	-	-0.221849	-0.750924		50345353	2015	-	-0.221849	-1.04648
	53361646	2015	9	-0.221849	0.153011		49306003	2015	8	-0.09691	0.719962		65437707	2015	-	-0.20412	-0.424004		50346448	2015	-	-0.0705811	0.666995
	53365742	2016	2	-0.221849	-0.529005		49303686	2015	11	-0.221849	-0.24601		65440416	2015	-	-0.221849	-1.383		50347521	2015	-	0.788875	-0.306713
	52386703	2015	4	-0.221849	0.865927		49302612	2016	2	0.0791812	-0.0713755		65445097	2015	-	-0.221849	-1.46756		50356618	2015	-	-0.221849	-1.23958
	52384785	2015	11	1.04139	1.24055		48303605	2015	11	-0.221849	-0.860396		65445099	2015	-	-0.221849	-0.239766		50364060	2015	-	-0.221849	1.70001
	52385751	2015	4	1.04139	0.620511		49316448	2015	8	-0.221849	0.2934		65446191	2015	-	-0.221849	-0.944431		50367082	2015	-	-0.221849	-0.64407
	52386468	2015	5	0.544068	0.790443		49313647	2015	8	-0.0457575	-0.824298		66432447	2015	-	-0.221849	-0.881487		51310474	2015	-	-0.221849	0.0877104
	52380066	2015	11	0.380211	1.24241		48311452	2015	8	0.361728	0.0834474		66434211	2015	-	-0.221849	-1.79656		51317663	2015	-	-0.221849	-0.711751
	52372624	2015	11	-0.221849	-0.668196		64433203	2015	11	-0.221849	-1.44932		66434254	2015	-	-0.221849	-1.82536		51333645	2015	-	0.982271	0.462121
	52384027	2015	4	-0.221849	-0.966614		64416257	2015	10	0.146128	0.788264		66440221	2015	-	-0.221849	-1.20638		51337336	2015	-	-0.0457575	-0.539478
	52385578	2015	5	-0.09691	1.28504		64414356	2015	11	-0.09691	-0.728797		50337662	2013	-	-0.0457575	-1.00203		51353313	2015	-	-0.221849	-0.32592
	52376065	2015	7	1.78533	1.86892		64413297	2015	11	-1	-0.81178		54382675	2013	-	1.31034	-1.20366		51353582	2015	-	-0.221849	-0.329986
	52377005	2015	7	0.78533	1.28719		64401376	2016	1	-0.221849	-1.10458		55381759	2013	-	-0.221849	-1.88163		51354515	2015	-	-0.221849	-0.496005
	52375198	2016	2	-0.221849	0.355719		64401744	2015	7	-0.221849	-1.42527		55391189	2013	-	0.0280287	-1.90658		51356580	2015	-	-0.221849	1.0807
	52375198	2015	5	-0.154902	0.0629687		63405000	2015	8	-0.221849	-2		55393214	2013	-	-0.221849	-2		51357600	2015	-	-0.221849	1.01148
	52376138	2016	3	0.113943	0.35565		63416784	2015	11	-0.221849	-1.03336		52383259	2014	-	0.0280287	0.225576		51364312	2015	-	-0.124939	-0.54546
	52374594	2015	10	-0.221849	-0.254142		64444219	2015	8	-0.221849	-2		52383277	2014	-	-0.198368	0.269746		51364398	2015	-	-0.221849	-1.44733
	52374599	2015	11	-0.221849	-0.324344		65436154	2015	8	-0.221849	-2		52384289	2014	-	-0.221849	-0.365489		51365422	2015	-	-0.187087	-0.909389
	52374599	2015	10	-0.221849	-0.361367		66434254	2015	11	-0.221849	-2		53396428	2014	-	1.44612	1.16722		51365510	2015	-	-0.221849	-0.992252
	52374599	2015	9	-0.221849	-0.293154		66434254	2015	8	-0.221849	-2		53396507	2014	-	1.45281	1.237		51365532	2015	-	-0.221849	-1.01256
	52374599	2015	7	-0.221849	-0.340847		66434211	2015	11	-0.221849	-2		53396537	2014	-	1.35347	1.35362		51365557	2015	-	-0.221849	-1.30627
	52374599	2015	6	-0.221849	-0.404306		67421065	2015	11	-0.221849	-1.74838		53396569	2014	-	1.40197	1.50155		51365680	2015	-	0.09691	-0.264202
	52374599	2015	5	-0.221849	-0.3771		65416567	2015	5	-0.221849	-1.38523		54371719	2014	-	-0.221849	0.717562		52323256	2015	-	-0.221849	-0.832387
	52372299	2016	2	-0.221849	-0.0345825		66440221	2015	11	-0.221849	-1.18221		54377627	2014	-	-0.221849	-0.414614		52326776	2015	-	-0.221849	0.316945
	52372299	2015	12	-0.221849	-1.36767		65446191	2015	5	-0.221849	-0.940065		54380366	2014	-	-0.221849	-0.643974		52330528	2015	-	-0.221849	-0.689838
	52372299	2015	11	-0.221849	-0.460802		65445097	2015	11	-0.221849	-1.54548		54381261	2014	-	0.462398	0.681488		52330725	2015	-	-0.221849	-0.414539
	52372299	2015	8	-0.221849	-1.42502		65445097	2015	5	-0.221849	-1.24125		55380378	2014	-	-0.221849	-0.271511		52332454	2015	-	0.0791812	-0.852942
	52373203	2016	1	-0.0457575	-0.91165		64424784	2015	11	-0.221849	-2		55381479	2014	-	-0.221849	-1.02334		52333386	2015	-	0.612784	-1.58586
	52373203	2015	5	-0.221849	0.243286		61401374	2015	7	-0.221849	-1.30103		55396432	2014	-	-0.221849	-2		52334620	2015	-	0.09691	-0.245652
	52376278	2015	7	-0.221849	-0.268592		61400336	2015	11	-0.221849	0.549098		55396653	2014	-	-0.221849	-0.041962		52334766	2015	-	0.0791812	0.309896
	52372064	2015	10	0.875061	0.133523		61400336	2015	9	-0.221849	0.414125		55402310	2014	-	-0.221849	-1.23732		52336226	2015	-	-0.221849	-1.20866
	52372015	2015	7	-0.221849	1.06416		59414148	2015	7	-0.221849	-2		55403352	2014	-	-0.221849	-0.752763		52336548	2015	-	-0.0222764	-0.565351
	52372015	2015	5	-0.221849	1.19634		59414148	2015	5	-0.221849	-1.65581		55404279	2014	-	-0.221849	0.000564216		52337687	2015	-	-0.221849	-0.66324
	52373592	2016	2	-0.221849	-0.31022		59414148	2015	4	-0.221849	-0.556543		55405102	2014	-	-0.221849	-0.960586		52341465	2015	-	-0.221849	-0.0658047
	52373592	2015	9	-0.221849	-0.0285843		60401639	2015	9	-0.221849	-0.509657		55405167	2014	-	-0.221849	-0.139004		52341626	2015	-	-0.221849	0.433041
	52373491	2015	10	-0.221849	-0.0248633		60401639	2015	7	-0.221849	-2		55405194	2014	-	-0.221849	-0.642828		52343007	2015	-	0.332438	0.188127
	52373491	2015	7	-0.221849	-0.224936		58413282	2016	2	-0.09691	-0.812047		55405364	2014	-	-0.221849	-0.653843		52347147	2015	-	-0.221849	-0.552687
	52373414	2016	2	-0.221849	0.109996		58405743	2015	5	-0.221849	-2		55405373	2014	-	-0.221849	-0.388808		52350353	2015	-	0.267172	0.823402
	52373414	2015	7	-0.221849	-0.181901		58405743	2015	4	-0.221849	-2		55406321	2014	-	-0.221849	0.190079		52350365	2015	-	0.230449	0.750917
	52373414	2015	6	-0.221849	-0.144162		59410412	2016	3	0	-1.49739		55407248	2014	-	-0.221849	-0.202386		52350375	2015	-	0.469822	0.787432
	52366745	2015	4	0.838849	0.750585		59411143	2016	2	-0.221849	-1.02242		56390205	2014	-	-0.221849	-1.1349		52350423	2015	-	1.47276	1.20975
	52376030	2016	3	1.5563	0.795078		59411262	2015	5	-0.221849	-0.865012		56391430	2014	-	-0.221849	-1.41229		52351018	2015	-	-0.221849	0.253907
	52376030	2015	4	1.34242	0.999233		59411171	2016	2	-0.221849	-1.13576		56391767	2014	-	-0.221849	-2		52351381	2015	-	1.06258	-0.0569756
	52377002	2015	8	-0.221849	0.0027197		59412122	2015	10	-0.154902	0.60571		56392658	2014	-	-0.221849	0.0364293		52351388	2015	-	0.633468	-0.781859
	52367720	2015	8	0.380211	0.92935		59413135	2015	12	-0.221849	0.0157105		56392660	2014	-	-0.221849	-1.50307		52351429	2015	-	1.19312	-0.508708
	52367720	2015	6	0.662758	1.46643		59413135	2015	4	-0.221849	0.703319		56392790	2014	-	-0.221849	0.66435		52351571	2015	-	-0.221849	0.196356
	52367720	2015	5	0.763428	1.62763		59414122	2016	3	0.431364	-1.18798		56393605	2014	-	-0.221849	0.918471		52351619	2015	-	-0.221849	0.427137
	52373131	2016	2	0.531479	0.875063		59414122	2016	1	0.20412	-1.07614		56393636	2014	-	-0.221849	0.404492		52352523	2015	-	0.64836	0.240736
	52373131	2015	9	-0.221849	0.432961		59414058	2015	9	-0.09691	1.05517		56393668	2014	-	-0.221849	0.283098		52352657	2015	-	-0.221849	-0.0715785
	52373131	2015	7	0.0413927	0.20517		59405726	2015	5	-0.221849	-0.951997		56400299	2014	-	0.799341	0.657391		52352693	2015	-	-0.221849	-0.025903
	52373125	2016	3	0.568202	-0.447326		59405699	2015	8	-0.221849	-1.94009		56400352	2014	-	0.80618	0.0418268		52353557	2015	-	-0.221849	-0.272499
	52373125	2015	12	0.113943	-0.95392		59405699	2015	4	-0.221849	-2		56400362	2014	-	0.431364	0.0616786		52354080	2015	-	-0.221849	0.033464
	52373125	2015	11	0.20412	-0.114234		59404725	2015	9	-0.221849	-0.181689		56401009	2014	-	-0.09691	0.488339		52354514	2015	-	-0.221849	0.308628
	52372064	2015	7	-0.221849	0.378978		59414154	2015	11	-0.221849	-1.04292		56401182	2014	-	-0.221849	0.373243		52354517	2015	-	-0.221849	-1.99568
	52374103	2015	11	-0.221849	-0.0935778		59414154	2015	9	-0.221849	-0.208936		56401207	2014	-	-0.0457575	0.693947		52357160	2015	-	-0.221849	0.272143
	52375199	2015	9	-0.221849	-0.030987		59414154	2015	6	-0.221849	-0.828319		56401268	2014	-	-0.221849	-0.125518		52357178	2015	-	-0.221849	0.143795
	53360775	2015	9	-0.221849	-0.155822		59417126	2015	10	-0.221849	0.0137601		56401274	2014	-	0.0791812	-0.0874591		52360142	2015	-	-0.187087	0.285197
	52362440	2016	1	-0.221849	-0.799921		58412273	2016	2	1.17609	-0.646699		56401382	2014	-	-0.221849	-0.267526		52360194	2015	-	0.190332	0.116043
	52362440	2015	7	-0.221849	0.39312		58412273	2015	10	0.633468	0.641265		56401425	2014	-	-0.221849	-0.260903		52360303	2015	-	0.491362	-0.400008
	51365510	2016	1	-0.221849	-1.4229		58412296	2015	10	1.07918	0.754754		56402012	2014	-	-0.221849	-0.185886		52361011	2015	-	0.332438	0.483487
	51365510	2015	7	-0.221849	-0.780377		58412296	2015	8	1.32222	-1.13659		56402034	2014	-	-0.221849	0.500771		52361024	2015	-	0.332438	0.533054
	51367367	2015	5	0.113943	0.961363		58415184	2015	4	0	0.830045		56403040	2014	-	-0.221849	-2		52361038	2015	-	0.255273	0.591682
	52361009	2015	4	1.20412	0.265161		58417033	2015	8	-0.221849	-0.154948		56403087	2014	-	-0.221849	-1.0348		52361151	2015	-	0.414973	0.525434
	52365561	2016	1	-0.154902	-0.770003		58417045	2015	6	-0.221849	-0.112303		56403182	2014	-	-0.221849	-0.890759		52361165	2015	-	0.278754	0.770277
	51365598	2015	7	-0.221849	0.798227		59410063	2015	10	-0.221849	-0.120198		56403488	2014	-	-0.221849	-1.16622		52363421	2015	-	-1	0.681029
	51365594	2015	7	-0.221849	-0.847503		60413224	2015	10	0.991226	-0.987105		56404018	2014	-	-0.221849	-1.41908		52365449	2015	-	-0.221849	-0.14868
	51365594	2015	5	-0.221849	-0.00827672		58412210	2015	4	-0.221849	0.353827		56404064	2014	-	-0.221849	-1.451		52365541	2015	-	-0.221849	0.289355
	51367470	2015	9	-0.0457575	0.61799		58416130	2016	2	-0.221849	-0.645126		56405428	2014	-	-0.221849	-1.08407		52365561	2015	-	-0.187087	-0.862329
	52361024	2015	8	-0.221849	-0.779123		58413134	2015	9	-0.221849	0.67778		56405479	2014	-	-0.221849	-1.25181		52381181	2015	-	1.23045	-0.152181
	52361038	2015	8	-0.221849	-0.617364		59412163	2015	10	-0.221849	1.37928		51366093	2015	-	-0.221849	0.204274		52381197	2015	-	0.685742	1.23335
	52361009	2015	11	-0.221849	0.283216		59412163	2015	8	-0.221849	1.20577		52351315	2015	-	-0.09691	0.905684		52383310	2015	-	1.12222	1.03609
	52364595	2015	10	0.863323	0.222359		59412163	2015	4	-0.221849	1.40556		52353596	2015	-	-0.09691	0.100623		52385489	2015	-	0.113943	-0.330358
	52363510	2015	7	-0.221849	0.53332		58417140	2015	12	-0.221849	-0.246078		52357255	2015	-	-0.221849	-0.381046		52385574	2015	-	-0.09691	1.06656
	52354751	2015	11	-1	0.0593256		58417140	2015	8	-0.221849	-0.368821		53396379	2015	-	1.42759	0.718482		52385576	2015	-	-0.0457575	1.20834
	52366068	2015	5	-1	0.414046		58417140	2015	7	-0.221849	-1.04355		53397766	2015	-	-0.221849	0.062795		52385578	2015	-	-0.154902	1.2732
	53360240	2015	5	-1	-0.235329		58417140	2015	4	-0.221849	0.58453		53407110	2015	-	-0.0791812	0.269544		52385753	2015	-	0.511883	-0.575445
	52354613	2015	8	0.0413927	-1.53941		59414122	2015	12	-0.221849	-0.235399		54372761	2015	-	-0.221849	-0.923602		52386511	2015	-	0.146128	0.902441
	52354517	2015	8	-0.221849	-1.99407		59414122	2015	10	-0.221849	-0.0093067		54372786	2015	-	-0.0147233	-0.00169706		52397390	2015	-	1.3032	1.39241
	52353596	2015	8	-0.221849	-0.551075		59416144	2016	3	0.491362	-1.12938		54373715	2015	-	-0.176091	0.164383		53320642	2015	-	-0.221849	0.138839
	52353660	2015	10	-0.221849	-0.652277		59416144	2015	6	0.0791812	-0.151997		54373764	2015	-	-0.221849	-0.153106		53330187	2015	-	-0.221849	0.206313
	52354599	2015	4	-0.221849	-1.04639		57402594	2015	5	-0.221849	-0.0651492		54374784	2015	-	-0.0791812	-0.137054		53331219	2015	-	0	0.557495
	52354652	2015	4	0.230449	-0.507414		57403615	2016	3	-0.221849	1.1204		54380366	2015	-	-0.221849	-0.643974		53331607	2015	-	-1	-0.526367
	52354673	2015	10	-0.221849	-0.024141		57403615	2015	11	-0.221849	1.11654		54381261	2015	-	-0.221849	0.681488		53331657	2015	-	-1	0.160544
	52354673	2015	8	-0.221849	-1.75833		57403615	2015	10	-0.221849	1.10954		54386038	2015	-	0.0791812	-0.360314		53331688	2015	-	-1	0.116242
	52357160	2015	11	-0.221849	0.23686		57403624	2015	5	-0.221849	-0.0436201		54387141	2015	-	-0.221849	-0.512579		53341603	2015	-	-0.221849	0.319012
	52351619	2015	11	-0.221849	0.0103564		57403633	2015	10	-0.221849	-0.460281		54393709	2015	-	-0.30103	0.434345		53342656	2015	-	-0.221849	-0.442733
	52361011	2015	8	-0.221849	-0.875984		57403572	2016	2	-0.221849	-0.796306		54404072	2015	-	-0.0621479	0.691721		53351680	2015	-	0.0211893	0.0570191
	52353539	2015	8	-0.221849	0.289117		57403572	2016	1	-0.221849	-1.24562		55380274	2015	-	-0.09691	-0.397542		53351692	2015	-	-0.221849	0.60866
	52353596	2015	11	0.0791812	0.0370227		57403572	2015	12	-0.154902	-0.701189		55380378	2015	-	-0.221849	-0.271511		53351731	2015	-	-0.221849	0.0670709
	52355570	2016	2	-0.221849	0.325565		57403572	2015	7	-0.221849	-1.14017		55381479	2015	-	-0.221849	-1.02334		53366193	2015	-	-0.221849	0.51078
	52352576	2016	2	-0.221849	0.441155		57402716	2015	7	-0.221849	-0.627502		55382372	2015	-	-0.134699	-0.585863		53366580	2015	-	-0.221849	-0.969603
	52352576	2015	11	-0.221849	0.221357		57402768	2015	10	-0.221849	0.657099		55392054	2015	-	0.124939	-2		53367133	2015	-	-0.0222764	0.662229
	52351571	2016	2	-0.221849	0.406811		58412131	2015	12	0.278754	-0.746417		56391757	2015	-	-0.221849	-1.88606		53367155	2015	-	0.130334	1.2695
	52351581	2016	2	1.70757	0.398531		57403545	2016	3	-0.221849	-0.975532		56392668	2015	-	0.213075	-0.0722704		53367166	2015	-	0.243038	1.20052
	51356439	2015	5	0.447158	1.41331		57403545	2015	12	-0.221849	-0.693875		56393701	2015	-	0.441957	-0.466016		53367175	2015	-	0.217484	1.15742
	52353342	2015	11	-0.0457575	0.458766		57403545	2015	11	-0.221849	-1.12281		56403180	2015	-	-0.221849	-1.19044		53367182	2015	-	0.0791812	0.0950996
	52350424	2015	8	1.93952	1.28839		57403545	2015	4	-0.221849	0.39079		61403381	2015	-	-0.0147233	0.0470931		53367183	2015	-	0.322219	1.14306
	52351435	2015	8	-0.09691	1.00732		57404524	2016	2	-0.221849	-1.57518		65416567	2015	-	-0.221849	-0.903206		53390239	2015	-	0.781755	0.740887
	52351435	2015	5	0.255273	0.864662		57404524	2015	5	-0.221849	-1.04274		63416784	2013	-	-0.221849	-0.756094		53391340	2015	-	0.176091	0.247605
	52351495	2015	11	-0.221849	-0.0521732		57401761	2015	7	-0.221849	0.100356		64401375	2013	-	-0.221849	-0.148253		53404157	2015	-	-0.09691	0.657692
	52352404	2015	8	-0.0457575	-0.574201		57415025	2015	7	-0.221849	-0.286557		64401555	2013	-	-0.221849	-0.659853		53404173	2015	-	-0.221849	-0.0253502
	52352404	2015	5	0.146128	0.483777		57400670	2016	3	0.681241	0.0664918		64401744	2013	-	-0.221849	-1.15366		53404177	2015	-	-0.09691	0.47946
	52352563	2015	5	-0.0457575	0.688366		57401454	2015	4	-0.0457575	0.0574934		64402730	2013	-	-0.187087	-1.17166		53404685	2015	-	0.161368	-0.125692
	52351388	2015	8	0.0791812	-1.04157		57400552	2015	6	0	-0.51968		64423371	2013	-	-0.221849	-1.284		53404690	2015	-	0.69897	0.332661
	52351354	2015	8	-0.221849	0.797401		57400520	2016	3	0.491362	-1.2411		64444219	2013	-	-0.221849	-2		53405104	2015	-	-0.221849	0.607498
	52352512	2015	11	-0.221849	0.150459		57401742	2015	7	-0.154902	0.0823767		64446285	2013	-	-0.0705811	-0.721132		53406108	2015	-	-0.221849	0.395265
	52352512	2015	8	-0.221849	-0.126381		57415038	2016	2	-0.221849	0.572678		65416567	2013	-	-0.221849	-0.777674		53406235	2015	-	-0.221849	1.01953
	51355476	2015	11	0.544068	0.151622		57415038	2015	11	-0.39794	0.0707086		65435607	2013	-	-0.221849	-1.39631		53406388	2015	-	-0.187087	0.935925
	51357309	2015	5	-0.221849	1.20909		57405637	2015	8	-0.221849	-2		65436154	2013	-	-0.221849	-2		53406470	2015	-	-0.221849	1.01983
	51356499	2015	11	-0.221849	0.84099		57415204	2015	11	-0.69897	0.0428042		65437293	2013	-	-0.221849	-2		53406505	2015	-	0.09691	-0.0452752
	52350375	2015	8	-0.09691	0.633388		57416214	2015	5	0.113943	-0.773853		65437707	2013	-	0.09691	-0.530399		53407246	2015	-	0.332438	-0.0880172
	52350355	2015	5	1.25527	0.580467		57417282	2016	2	-1	-0.549959		65440416	2013	-	-0.154902	-1.55596		54360113	2015	-	0.0606978	0.181272
	52350388	2015	11	0.0413927	0.926579		57417282	2015	8	-1	-1.47944		65445097	2013	-	-0.221849	-1.65758		54360167	2015	-	0.267172	-0.278025
	52351353	2015	11	-0.221849	-0.283003		57402650	2015	6	-0.221849	-0.312644		65446191	2013	-	-0.221849	-0.978191		54360175	2015	-	-0.124939	-0.13766
	52352323	2015	8	-0.221849	-0.514678		57402650	2015	5	-0.221849	-0.105327		66432025	2013	-	-0.221849	-2		54360387	2015	-	-0.221849	0.7055
	51357356	2016	2	0.431364	1.15342		57402559	2016	3	-0.221849	-0.419104		66432447	2013	-	-0.221849	-1.32422		54360421	2015	-	-0.221849	0.402365
	51357356	2015	8	-0.221849	0.990051		57402559	2016	1	-0.221849	-0.564758		66434211	2013	-	-0.221849	-2		54361164	2015	-	0.763428	1.26495
	51357336	2016	2	1.41497	1.23413		57402559	2015	5	-0.221849	-0.185774		66434254	2013	-	-0.221849	-2		54361173	2015	-	-0.187087	0.131506
	51357336	2015	8	0.477121	1.154		57402650	2016	1	-0.221849	-0.596595		66440221	2013	-	-0.221849	-1.34631		54361231	2015	-	-0.221849	0.726226
	52350335	2015	8	-0.221849	0.0817069		57402650	2015	11	-0.221849	-0.510029		49307313	2014	-	-0.221849	0.648887		54362133	2015	-	-0.221849	0.801496
	52350472	2016	2	-0.221849	0.332557		57402650	2015	5	-0.221849	-0.105327		49315591	2014	-	0.113943	-0.84512		54362142	2015	-	-0.221849	0.753372
	52351570	2016	2	-0.221849	0.40027		57402595	2016	3	-0.221849	-0.716172		49316448	2014	-	-0.39794	0.331569		54362230	2015	-	-0.187087	0.582461
	52342415	2015	8	-0.221849	-1.56933		57402595	2015	10	-0.221849	-0.422658		50312184	2014	-	-0.455932	0.102194		54390794	2015	-	0.763428	0.28286
	52351381	2015	5	1.32222	0.146509		57402595	2015	9	-0.221849	0.361591		51353313	2014	-	-0.221849	-0.32592		54392390	2015	-	-0.221849	0.312526
	52350396	2015	5	-0.221849	0.658045		57402595	2015	8	-0.221849	-1.73074		51353582	2014	-	-0.221849	-0.329986		54393209	2015	-	-0.0222764	1.25588
	52341626	2016	2	-0.221849	0.70208		57402595	2015	7	-0.221849	-0.944416		51356580	2014	-	-0.187087	1.0807		54393217	2015	-	0.0606978	1.28723
	52352351	2016	2	-0.221849	0.825303		57402559	2015	11	-0.221849	-0.463521		52350323	2014	-	0.70757	0.325618		54393218	2015	-	-0.221849	1.33519
	52350738	2015	11	-0.221849	0.554947		57403520	2015	6	-0.221849	-0.660269		52350375	2014	-	-0.124939	0.787432		54393241	2015	-	-0.09691	1.16254
	52350738	2015	6	-0.221849	0.833432		57402542	2015	8	-1	-1.618		52351388	2014	-	0.09691	-0.781859		54393258	2015	-	-0.154902	1.39102
	51354724	2015	8	-0.221849	-1.51662		57414181	2015	8	-1	-0.829304		52351429	2014	-	0.752048	-0.508708		54394229	2015	-	-0.221849	0.471585
	51357600	2015	4	-0.221849	0.971004		57406469	2015	11	-0.221849	-2		52361009	2014	-	0.255273	0.558888		54401288	2015	-	0.491362	0.484506
	51357612	2015	11	-0.221849	1.06999		57406479	2015	11	-0.221849	-2		52361024	2014	-	0.591065	0.533054		58413112	2015	-	1.11394	0.75374
	50354789	2015	5	-0.221849	-0.790584		57407502	2015	9	-0.221849	-1.18967		52361038	2014	-	0.799341	0.591682		63395721	2015	-	-0.221849	-1.20901
	51353105	2015	8	-0.221849	-1.09004		57407502	2015	6	-0.221849	-1.23569		52383310	2014	-	0.778151	1.03609		64401375	2015	-	-0.221849	-0.148253
	53331657	2015	8	-1	-0.686563		57406768	2015	12	1.14613	1.1281		52385574	2014	-	0.537819	1.04359		64401555	2015	-	-0.221849	-0.659853
	52337687	2015	8	-0.221849	-0.866908		57406768	2015	8	0.875061	0.230062		52385576	2014	-	0.716003	1.16267		64401744	2015	-	-0.221849	-1.15366
	52334584	2015	8	0.146128	-0.84703		57406768	2015	4	0.963788	0.911261		52385578	2014	-	1.01494	1.10959		64402730	2015	-	-0.221849	-1.17166
	52344084	2015	11	0.361728	0.270445		57416075	2015	12	1.61278	0.0163898		52385753	2014	-	0.579784	0.460853		64415366	2015	-	-0.187087	0.32529
	51347081	2015	7	0	0.604745		57407752	2015	10	0.278754	0.0175971		52386511	2014	-	0.78533	0.792626		64423371	2015	-	-0.221849	-1.04455
	51336394	2015	11	0.176091	-0.391543		57407752	2015	9	-0.221849	0.508449		53396487	2014	-	1.05308	-0.489723		64446285	2015	-	-0.124939	-0.724228
	51337545	2015	11	-0.221849	-0.0556511		57416187	2015	10	0.20412	0.347763		53404157	2014	-	-0.221849	0.657692		65436154	2015	-	-0.221849	-2
	52344112	2015	11	0.919078	-0.380382		57416187	2015	6	-0.221849	-0.272272		53404173	2014	-	-0.221849	-0.0253502		65437293	2015	-	-0.221849	-2
	52343180	2015	8	0.544068	-0.565172		58401763	2015	5	0.230449	-0.334726		53404177	2014	-	-0.221849	0.47946		66432025	2015	-	-0.221849	-1.89963
	52343180	2015	5	-0.0457575	-0.349115		58411047	2016	3	0.113943	0.441999		53404195	2014	-	-0.221849	0.445441		51355476	2013	-	0.963788	1.09576
	51337784	2015	8	-0.221849	-1.6462		58411047	2015	9	-0.221849	0.556929		53404685	2014	-	-0.221849	-0.125692		51357319	2013	-	0.278754	1.04114
	52330725	2016	2	-0.221849	-0.130307		58402790	2015	10	-0.221849	-1.91198		53404690	2014	-	-0.0457575	0.332661		51357415	2013	-	0.518514	1.16686
	52336548	2016	2	-0.221849	-0.551242		58402790	2015	8	0	-2		53405104	2014	-	-0.221849	0.607498		52350388	2013	-	0.78533	0.628031
	52336548	2015	8	0.113943	-0.579799		58402790	2015	7	-0.221849	-2		53406108	2014	-	-0.221849	0.395265		52350459	2013	-	0.568202	0.729861
	52331437	2015	8	0	-2		58402790	2015	5	-0.221849	-0.960097		53406235	2014	-	-0.221849	1.01953		52351353	2013	-	-0.221849	0.0860037
	52331489	2015	8	0.20412	-1.58347		58401792	2015	12	0.826075	-0.430049		53406388	2014	-	-0.221849	0.935925		52351402	2013	-	0.968483	0.621976
	51322174	2015	10	-0.221849	-0.206692		58401792	2015	7	-0.221849	-1.21602		53406470	2014	-	-0.221849	1.01983		52351570	2013	-	-0.221849	0.234947
	52321316	2016	2	0.113943	0.405191		58401639	2015	7	-0.221849	-1.39719		53406505	2014	-	-0.221849	-0.0452752		52352563	2013	-	-0.221849	0.611256
	52321316	2015	12	-0.221849	0.0257944		56407444	2015	7	-0.221849	-1.28005		53407246	2014	-	0.462398	0.335438		64401376	2013	-	-0.221849	-1.42251
	52321316	2015	7	-0.0457575	-0.140879		57402790	2015	4	-0.221849	0.208827		54390794	2014	-	1.01912	0.675815		47300730	2014	-	-0.221849	0.598046
	51313532	2015	12	-0.221849	-0.858633		57403624	2015	10	-0.221849	-0.52662		54392390	2014	-	0.352183	0.312526		47300776	2014	-	-0.221849	-0.68382
	51322147	2015	12	-0.221849	-0.546307		57402752	2015	8	-1	-0.536745		54393215	2014	-	0.09691	1.35531		47310020	2014	-	-0.221849	-0.112214
	51322155	2015	4	-0.221849	-1.17621		57403545	2015	12	-0.221849	-0.693875		54393241	2014	-	0.278754	1.16254		49307379	2014	-	-0.221849	0.455591
	51310474	2015	5	-0.221849	0.221497		57403545	2015	10	-0.221849	-0.619359		55380141	2014	-	0.30103	0.647354		49307389	2014	-	-0.221849	0.474173
	50347429	2015	6	-0.30103	-0.350601		57402781	2015	8	-0.221849	-0.390163		49307313	2015	-	-0.221849	0.648887		49307492	2014	-	-0.221849	0.528081
	50337540	2015	7	-0.221849	-1.27869		57402781	2015	7	0	-0.416987		49315591	2015	-	-0.346787	-0.278725		49307774	2014	-	-0.221849	-0.118159
	50337540	2015	7	-0.221849	-1.27869		57402781	2015	5	-0.221849	-0.0996112		49316448	2015	-	-0.455932	0.556055		49307792	2014	-	-0.221849	0.178113
	50337540	2015	6	-0.154902	-1.19389		57403539	2016	1	0.0413927	-1.30982		50312184	2015	-	-0.221849	0.102194		49313361	2014	-	0.113943	-0.339894
	50337540	2015	5	-0.221849	-1.09216		57403539	2015	4	-0.221849	0.267714		50320530	2015	-	-0.221849	0.604437		49313477	2014	-	0.653213	0.658974
	50337425	2016	2	-1	-1.60973		57407229	2015	11	-0.221849	0.533017		50325566	2015	-	-0.522879	0.565204		49313647	2014	-	-0.221849	-0.824198
	50337425	2016	2	-1	-1.60973		57400100	2015	5	-0.221849	-0.0452196		50325579	2015	-	0.113943	0.445736		49313732	2014	-	-0.221849	-0.567512
	50337425	2015	11	-1	-1.04844		58392605	2016	2	-0.221849	-0.437206		50325639	2015	-	-0.823909	0.415215		49315327	2014	-	-1	-0.536256
	50337425	2015	10	-0.0457575	-1.35689		56400298	2015	6	1.36173	0.546587		50325643	2015	-	0.0413927	0.542134		49316432	2014	-	-1	0.158242
	50337425	2015	7	-0.69897	-1.143		56403482	2015	11	1.80618	0.223078		50325660	2015	-	-0.522879	0.648023		49316446	2014	-	1.34242	0.28704
	50337425	2015	6	-1	-1.09566		56403482	2015	5	1.59106	-0.305577		50326657	2015	-	-1	-0.881074		49316455	2014	-	-1	0.0795068
	50337425	2015	4	-1	-1.56663		56405491	2015	5	-0.09691	-0.68046		50345353	2015	-	-0.221849	-1.04648		49316545	2014	-	-0.69897	-0.502656
	50336358	2016	3	-0.221849	-2		56392701	2015	10	1.59106	-0.3534		50346448	2015	-	-0.0705811	0.666995		49316593	2014	-	-0.69897	-0.0382468
	50336358	2016	2	-0.221849	-1.52602		56392701	2015	8	0.39794	-0.954266		50347521	2015	-	0.788875	-0.306713		50300400	2014	-	-0.221849	0.701274
	50336358	2015	12	-0.154902	-2		56405428	2015	5	0.414973	-1.0333		50356618	2015	-	-0.221849	-1.23958		50300422	2014	-	-0.221849	0.657534
	50336358	2015	8	-0.221849	-2		56400299	2015	11	1.39794	0.65739		50364060	2015	-	-0.221849	1.70001		50354789	2014	-	-0.221849	-1.21681
	50336358	2015	6	-0.221849	-1.17142		56401425	2015	6	0.579784	-0.260929		50367082	2015	-	-0.221849	-0.64407		51353105	2014	-	-0.221849	-1.08991
	50336358	2015	5	-0.221849	-1.10223		56405491	2015	5	0.845098	-0.68046		51310474	2015	-	-0.221849	0.0877104		52350365	2014	-	-0.0457575	0.900755
	50322445	2016	3	1.14613	-0.884763		54404348	2016	2	1.44716	1.04364		51313532	2015	-	0.0791812	-0.976542		52351325	2014	-	-0.221849	0.885909
	50322445	2015	12	1.17609	-0.3633		54393768	2016	2	-0.221849	1.01805		51317663	2015	-	-0.221849	-0.711751		52351393	2014	-	-0.221849	-0.676335
	50322403	2015	6	-0.69897	0.813196		54393768	2015	4	-0.221849	0.3974		51333645	2015	-	0.982271	0.462121		52361028	2014	-	-0.221849	-0.589391
	50325639	2015	8	-1	-0.190836		54400006	2016	2	0.491362	1.07163		51337336	2015	-	-0.0457575	-0.539478		52365636	2014	-	1.30103	0.314794
	50325566	2016	2	-0.30103	0.803752		53407120	2016	2	0.959041	0.997509		51353313	2015	-	-0.221849	-0.32592		53395713	2014	-	0.30103	-0.286762
	50326657	2016	2	-1	-0.596854		53407120	2015	12	1.14613	0.264938		51353582	2015	-	-0.221849	-0.329986		54372761	2014	-	-0.69897	-0.77963
	50325579	2015	8	-0.221849	0.0731136		54393709	2015	7	-0.221849	0.566047		51354515	2015	-	-0.221849	-0.496005		54373715	2014	-	0.50515	0.0282865
	50335216	2015	9	-0.221849	-1.29768		54391588	2015	4	-0.221849	-0.158802		51356580	2015	-	-0.221849	1.0807		54373764	2014	-	0.146128	-0.282662
	50335216	2015	7	-0.221849	-1.04477		54392646	2015	12	-0.221849	0.246066		51357600	2015	-	-0.221849	1.01148		54374784	2014	-	0.0413927	-0.195179
	50334272	2015	9	-0.221849	-1.54398		54392646	2015	4	-0.221849	0.3799		51364312	2015	-	-0.124939	-0.54546		54386038	2014	-	0.113943	-0.230254
	50335404	2016	1	-0.221849	-2		54390735	2015	12	1.43136	0.615798		51364398	2015	-	-0.221849	-1.44733		54387141	2014	-	-0.221849	-0.523168
	50335404	2015	10	-0.221849	-0.981799		54390742	2015	10	0.113943	0.814361		51365422	2015	-	-0.187087	-0.909389		54387174	2014	-	0.30103	-0.108574
	49323784	2016	2	-0.221849	-0.380867		55400390	2015	10	0.361728	-0.464521		51365510	2015	-	-0.221849	-0.992252		54393272	2014	-	-0.221849	1.61471
	50333547	2015	11	-0.221849	0.0847725		54406316	2016	2	0.819544	0.308531		51365532	2015	-	-0.221849	-1.01256		55380274	2014	-	0	-0.397506
	50331385	2016	2	1.04139	0.841248		54406403	2015	8	-0.69897	-0.315532		51365557	2015	-	-0.221849	-1.30627		55382372	2014	-	0.447158	-0.530473
	50332334	2015	8	-0.221849	-1.57998		54405495	2015	5	-0.69897	0.372294		51365680	2015	-	0.09691	-0.264202		55382661	2014	-	-0.221849	-2
	50301518	2015	7	-0.221849	-0.184005		53407423	2015	10	-0.221849	0.384954		52323256	2015	-	-0.221849	-0.832387		55383511	2014	-	-0.221849	-1.01323
	50303565	2016	2	-0.221849	1.31274		53407423	2015	6	-0.221849	-0.00841723		52326776	2015	-	-0.221849	0.316945		55383616	2014	-	-0.221849	-2
	50303694	2015	11	0.176091	1.58264		53407461	2016	2	0	1.01649		52330528	2015	-	-0.221849	-0.689838		55384511	2014	-	-0.221849	-0.762959
	50303694	2015	8	-0.221849	1.45448		54400422	2016	2	1.20412	1.17903		52330725	2015	-	-0.221849	-0.414539		55384554	2014	-	-0.154902	-0.770062
	50304563	2015	5	0.491362	0.712524		54400422	2015	8	0.462398	0.332657		52332454	2015	-	0.0791812	-0.852942		55385569	2014	-	-0.221849	-1.07212
	50304542	2015	10	-0.221849	-0.287311		54401410	2015	8	0.934498	-0.0249945		52333386	2015	-	0.612784	-1.58586		55385702	2014	-	-0.221849	0.2403
	50304542	2015	7	0.0791812	-0.811253		53407246	2015	7	-0.221849	0.15096		52334620	2015	-	0.09691	-0.245652		55385723	2014	-	-0.221849	-0.966174
	50306543	2015	5	-0.221849	1.52756		53407230	2015	10	0.431364	0.653644		52334766	2015	-	0.0791812	0.309896		55386694	2014	-	-0.221849	-1.11182
	50305547	2015	11	-0.221849	1.27988		53407230	2015	4	0.908485	-0.119829		52336226	2015	-	-0.221849	-1.20866		55386778	2014	-	-0.221849	-0.960586
	50312193	2016	1	0	-0.595851		54401332	2016	2	1.53148	0.991283		52336548	2015	-	-0.0222764	-0.565351		55386786	2014	-	-0.221849	-0.148497
	50312193	2015	5	-0.221849	0.477182		54401294	2015	10	0.770852	0.659506		52337687	2015	-	-0.221849	-0.66324		55396054	2014	-	-0.221849	-1.05998
	50313113	2015	10	0.230449	0.171243		54401294	2015	6	0.414973	0.354334		52341465	2015	-	-0.221849	-0.0658047		56380660	2014	-	-0.221849	-0.898253
	49307694	2015	7	0.0413927	0.165095		54401294	2015	4	1.20412	-0.0560696		52341626	2015	-	-0.221849	0.433041		56381636	2014	-	-0.221849	-1.39362
	50300544	2015	5	0.146128	1.51745		54401292	2015	8	-0.221849	0.130062		52343007	2015	-	0.332438	0.188127		56382645	2014	-	-0.154902	-1.72125
	50302404	2015	7	0.0413927	-0.0563064		54401238	2015	12	0.690196	0.103993		52347147	2015	-	-0.221849	-0.552687		56383755	2014	-	0.230449	-0.407601
	49306457	2015	7	0.20412	0.452522		54401106	2015	10	0.278754	0.790973		52350323	2015	-	0.20412	0.325618		56393020	2014	-	-0.0457575	0.382089
	50300422	2015	8	-0.221849	0.657531		54401106	2015	4	0.50515	0.379803		52350353	2015	-	0.267172	0.823402		56393085	2014	-	0.176091	0.218588
	49307121	2015	8	-0.0457575	1.03716		54401131	2015	4	-0.221849	0.26313		52350365	2015	-	0.230449	0.750917		56394022	2014	-	1.07918	-0.248028
	49306145	2015	8	-0.221849	1.07135		54393741	2016	2	0.0791812	1.0648		52350375	2015	-	0.469822	0.787432		56394053	2014	-	-0.221849	-1.61439
	49306003	2015	8	-0.09691	0.719962		54405400	2015	10	0.556303	1.59514		52350423	2015	-	1.47276	1.20975		56395099	2014	-	0	0.192567
	49303686	2015	11	-0.221849	-0.24601		54404416	2015	12	0.342423	-0.236884		52351018	2015	-	-0.221849	0.253907		56396006	2014	-	-0.221849	0.0199882
	49302612	2016	2	0.0791812	-0.0713755		54404416	2015	8	-0.221849	-0.327384		52351381	2015	-	1.06258	-0.0569756		56396021	2014	-	-0.221849	-1.7122
	48303605	2015	11	-0.221849	-0.860396		53397766	2015	7	-1	-0.193893		52351388	2015	-	0.633468	-0.781859		56396051	2014	-	-0.221849	-1.75696
	49315354	2015	7	-0.221849	-0.115009		53397766	2015	5	-0.154902	0.41474		52351429	2015	-	1.19312	-0.508708		47300730	2015	-	0	0.598046
	49316448	2015	8	-0.221849	0.2934		54392535	2015	11	-0.69897	0.324178		52351571	2015	-	-0.221849	0.196356		47300776	2015	-	-0.221849	-0.68382
	49313647	2015	8	-0.0457575	-0.824298		54392535	2015	8	-1	-0.0449212		52351619	2015	-	-0.221849	0.427137		47305290	2015	-	-0.221849	0.44259
	48311452	2015	8	0.361728	0.0834474		53406121	2015	11	-0.221849	-0.0985283		52352523	2015	-	0.64836	0.240736		47305295	2015	-	-0.221849	-0.000434512
	64433203	2015	11	-0.221849	-1.44932		54404441	2015	8	-1	-0.350571		52352657	2015	-	-0.221849	-0.0715785		47310020	2015	-	-0.221849	-0.112214
	64416257	2015	10	0.146128	0.788264		54405304	2016	2	-0.09691	0.283553		52352693	2015	-	-0.221849	-0.025903		47317341	2015	-	-0.221849	-0.325874
	64414356	2015	11	-0.09691	-0.728797		54391576	2015	8	-1	-0.257889		52353557	2015	-	-0.221849	-0.272499		48300416	2015	-	-0.221849	0.410187
	64413297	2015	11	-1	-0.81178		54392696	2015	6	-0.221849	0.583307		52354080	2015	-	-0.221849	0.033464		48303605	2015	-	-0.221849	-0.860436
	64401376	2016	1	-0.221849	-1.10458		55401231	2016	1	1.25527	-1.18829		52354514	2015	-	-0.221849	0.308628		48304617	2015	-	-0.221849	-1.61261
	64401744	2015	7	-0.221849	-1.42527		54394666	2015	7	-0.221849	0.619297		52354517	2015	-	-0.221849	-1.99568		48305522	2015	-	-0.221849	-0.476904
	63405000	2015	8	-0.221849	-2		54394666	2015	6	-0.221849	0.3443		52357160	2015	-	-0.221849	0.272143		48305552	2015	-	-0.221849	-0.650917
	63416784	2015	11	-0.221849	-1.03336		54394694	2015	5	-0.221849	0.516498		52357178	2015	-	-0.221849	0.143795		48307768	2015	-	0.0413927	-1.44612
	64444219	2015	8	-0.221849	-2		54396528	2016	1	0.176091	-1.15405		52360142	2015	-	-0.187087	0.285197		48311452	2015	-	0.361728	0.0834309
	65436154	2015	8	-0.221849	-2		54396528	2015	7	-0.221849	0.466206		52360194	2015	-	0.190332	0.116043		48313080	2015	-	-0.221849	-0.564633
	66434254	2015	11	-0.221849	-2		54396528	2015	6	-0.221849	0.0243974		52360303	2015	-	0.491362	-0.400008		49300531	2015	-	-0.0457575	1.07921
	66434254	2015	8	-0.221849	-2		54393519	2016	3	0.20412	0.260204		52361011	2015	-	0.332438	0.483487		49300551	2015	-	-0.221849	0.524292
	66434211	2015	11	-0.221849	-2		54393519	2015	7	-0.221849	0.577469		52361024	2015	-	0.332438	0.533054		49300574	2015	-	-0.221849	0.564429
	67421065	2015	11	-0.221849	-1.74838		54393558	2015	9	-0.221849	1.19995		52361038	2015	-	0.255273	0.591682		49300593	2015	-	0.322219	1.2079
	65416567	2015	5	-0.221849	-1.38523		54393558	2015	6	-0.221849	0.911275		52361151	2015	-	0.414973	0.525434		49300653	2015	-	-0.221849	0.0426936
	66440221	2015	11	-0.221849	-1.18221		54393448	2015	10	-0.221849	0.484263		52361165	2015	-	0.278754	0.770277		49301520	2015	-	-0.221849	0.293628
	65446191	2015	5	-0.221849	-0.940065		54393495	2016	1	0.556303	-0.753762		52363421	2015	-	-1	0.681029		49301530	2015	-	0.380211	0.341553
	65445097	2015	11	-0.221849	-1.54548		54393434	2016	3	0.20412	0.117719		52365449	2015	-	-0.221849	-0.14868		49301610	2015	-	0.146128	0.900187
	65445097	2015	5	-0.221849	-1.24125		54393434	2015	12	0.491362	0.29188		52365541	2015	-	-0.221849	0.289355		49302014	2015	-	-0.0457575	0.310205
	64424784	2015	11	-0.221849	-2		54393434	2015	7	-0.0457575	0.88346		52365561	2015	-	-0.187087	-0.862329		49302612	2015	-	0.0791812	-0.0713993
	61410236	2015	5	-0.221849	0.357316		54393461	2015	11	-0.221849	-0.171562		52381181	2015	-	1.23045	-0.152181		49303467	2015	-	0.146128	0.228067
	61401374	2015	7	-0.221849	-1.30103		54393461	2015	7	0.176091	1.02339		52381197	2015	-	0.685742	1.23335		49303568	2015	-	-0.154902	0.481486
	61400336	2015	11	-0.221849	0.549098		54393451	2015	5	-0.221849	0.607701		52383310	2015	-	1.12222	1.03609		49303569	2015	-	-0.221849	0.37473
	61400336	2015	9	-0.221849	0.414125		54394321	2016	3	1.04532	-0.132222		52385489	2015	-	0.113943	-0.330358		49303578	2015	-	-0.154902	0.475366
	59415101	2016	3	-0.221849	-1.11573		54394321	2015	8	-0.221849	0.00257812		52385574	2015	-	-0.09691	1.06656		49303613	2015	-	0.70757	0.439932
	59415101	2015	12	-0.221849	-0.231114		54394331	2016	2	-0.221849	0.596249		52385576	2015	-	-0.0457575	1.20834		49303686	2015	-	-0.221849	-0.246034
	59415101	2015	11	-0.221849	-0.26733		54394331	2015	12	0.230449	-0.683912		52385578	2015	-	-0.154902	1.2732		49303719	2015	-	0.431364	0.162415
	58406785	2015	11	-0.221849	-2		54394330	2015	5	-0.221849	0.217983		52385753	2015	-	0.511883	-0.575445		49304514	2015	-	0.255273	0.481012
	58406785	2015	9	-0.221849	-1.25146		54405020	2015	9	0.361728	0.930504		52386511	2015	-	0.146128	0.902441		49305345	2015	-	-0.221849	0.950637
	58406785	2015	9	-0.221849	-1.25146		54394748	2016	2	0.322219	1.06348		52397390	2015	-	1.3032	1.39241		49305347	2015	-	-0.221849	1.37416
	58406785	2015	7	-0.221849	-2		54394748	2015	8	-0.221849	0.348294		53320642	2015	-	-0.221849	0.138839		49306003	2015	-	-0.09691	0.719961
	59414021	2015	7	-0.221849	-1.12607		55390621	2015	11	-0.221849	1.32811		53330187	2015	-	-0.221849	0.206313		49306131	2015	-	-0.221849	1.34961
	59414156	2016	2	-0.221849	-1.98718		54393770	2015	11	-0.221849	0.804144		53331219	2015	-	0	0.557495		49306145	2015	-	-0.221849	1.07134
	59414156	2015	11	-0.221849	-1.49989		54393770	2015	5	-0.154902	0.763663		53331607	2015	-	-1	-0.526367		49306195	2015	-	-0.09691	1.1526
	59414156	2015	11	-0.221849	-1.49989		54396781	2015	4	-0.221849	0.528332		53331657	2015	-	-1	0.160544		49306199	2015	-	-0.221849	0.733286
	59414156	2015	5	-0.221849	-1.67801		54397765	2015	10	-0.221849	0.841447		53331688	2015	-	-1	0.116242		49306260	2015	-	-0.221849	0.797724
	59401777	2015	10	-0.221849	-2		54397765	2015	8	-0.221849	0.670287		53341603	2015	-	-0.221849	0.319012		49306410	2015	-	-0.221849	0.710185
	59415278	2015	7	-0.221849	-1.83508		54397765	2015	4	-0.221849	0.753328		53342656	2015	-	-0.221849	-0.442733		49307006	2015	-	0.322219	1.0375
	59414148	2015	7	-0.221849	-2		55390590	2015	4	-0.221849	-0.0427026		53351680	2015	-	0.0211893	0.0570191		49307121	2015	-	-0.0457575	1.03716
	59414148	2015	5	-0.221849	-1.65581		55391537	2015	12	-0.154902	-1.64974		53351692	2015	-	-0.221849	0.60866		49307269	2015	-	-0.221849	0.842104
	59414148	2015	4	-0.221849	-0.556543		55391537	2015	4	-0.221849	-1.08993		53351731	2015	-	-0.221849	0.0670709		49307291	2015	-	-0.221849	0.112035
	60401639	2015	9	-0.221849	-0.509657		54407142	2016	2	0.380211	0.725645		53366193	2015	-	-0.221849	0.51078		49307379	2015	-	-0.221849	0.455591
	60401639	2015	7	-0.221849	-2		54407142	2015	7	-0.221849	0.493846		53366580	2015	-	-0.221849	-0.969603		49307389	2015	-	-0.221849	0.474173
	58413282	2016	2	-0.09691	-0.812047		55400062	2015	9	-0.221849	0.884086		53367133	2015	-	-0.0222764	0.662229		49307774	2015	-	-0.221849	-0.118159
	58405743	2015	5	-0.221849	-2		55400062	2015	7	-0.221849	0.833733		53367155	2015	-	0.130334	1.2695		49307792	2015	-	-0.221849	0.178113
	58405743	2015	4	-0.221849	-2		55400182	2016	2	-0.221849	0.192927		53367166	2015	-	0.243038	1.20052		49312010	2015	-	-0.154902	-0.25096
	59410412	2016	3	0	-1.49739		55400182	2015	12	0.146128	-1.04014		53367175	2015	-	0.217484	1.15742		49313361	2015	-	-0.221849	-0.339894
	59411143	2016	2	-0.221849	-1.02242		55400182	2015	11	-0.221849	-0.538631		53367182	2015	-	0.0791812	0.0950996		49313477	2015	-	0.826075	0.658974
	59411262	2015	5	-0.221849	-0.865012		55402004	2016	3	-0.221849	0.18669		53367183	2015	-	0.322219	1.14306		49313647	2015	-	-0.0457575	-0.824198
	59411171	2016	2	-0.221849	-1.13576		55402004	2016	2	-0.221849	0.808529		53390239	2015	-	0.781755	0.740887		49313732	2015	-	-0.221849	-0.567512
	59412122	2015	10	-0.154902	0.60571		55401049	2015	11	-0.221849	0.579955		53391340	2015	-	0.176091	0.247605		49315327	2015	-	-1	-0.064392
	59413135	2015	12	-0.221849	0.0157105		55402029	2016	1	0.60206	-0.595239		53404157	2015	-	-0.09691	0.657692		49316432	2015	-	-1	0.585246
	59413135	2015	4	-0.221849	0.703319		55402029	2015	9	-0.221849	0.500959		53404173	2015	-	-0.221849	-0.0253502		49316446	2015	-	0.322219	0.699343
	59414122	2016	3	0.431364	-1.18798		55402029	2015	5	0.518514	-0.637093		53404177	2015	-	-0.09691	0.47946		49316455	2015	-	-1	0.853832
	59414122	2016	1	0.20412	-1.07614		55403141	2016	1	0.0413927	-1.02536		53404195	2015	-	-0.187087	0.445441		49316479	2015	-	-1	0.685123
	59414058	2015	9	-0.09691	1.05517		55403141	2015	6	-0.221849	-1.4279		53404685	2015	-	0.161368	-0.125692		49316593	2015	-	-1	0.623011
	59405726	2015	5	-0.221849	-0.951997		55394749	2015	11	-0.221849	-0.766856		53404690	2015	-	0.69897	0.332661		49326603	2015	-	-0.221849	-0.374173
	59405699	2015	8	-0.221849	-1.94009		55394749	2015	8	-0.221849	-0.894054		53405104	2015	-	-0.221849	0.607498		49326640	2015	-	-0.221849	0.382827
	59405699	2015	4	-0.221849	-2		54406256	2015	11	-0.221849	-0.13989		53406108	2015	-	-0.221849	0.395265		49326737	2015	-	-0.221849	0.0497993
	59404725	2015	9	-0.221849	-0.181689		54406256	2015	8	-0.221849	-0.668375		53406235	2015	-	-0.221849	1.01953		49327505	2015	-	-0.221849	0.875391
	59414154	2015	11	-0.221849	-1.04292		55401101	2015	11	-0.221849	0.273278		53406388	2015	-	-0.187087	0.935925		49336180	2015	-	-0.221849	-0.0569014
	59414154	2015	9	-0.221849	-0.208936		54393258	2016	1	-0.154902	-0.129487		53406470	2015	-	-0.221849	1.01983		50290719	2015	-	-0.154902	0.3049
	59414154	2015	6	-0.221849	-0.828319		54393215	2016	1	-0.221849	-0.181754		53406505	2015	-	0.09691	-0.0452752		50290749	2015	-	-0.221849	0.24981
	59417126	2015	10	-0.221849	0.0137601		54386469	2016	2	-0.221849	-0.924809		53407246	2015	-	0.332438	-0.0880172		50290756	2015	-	-0.221849	0.216825
	58412273	2016	2	1.17609	-0.646699		54392552	2016	1	1.30103	-0.356872		54360113	2015	-	0.0606978	0.181272		50291719	2015	-	0.0413927	0.160679
	58412273	2015	10	0.633468	0.641265		54392552	2015	10	0.278754	0.917246		54360167	2015	-	0.267172	-0.278025		50300021	2015	-	-0.221849	0.301421
	58412296	2015	10	1.07918	0.754754		54393431	2015	10	0.39794	0.962268		54360175	2015	-	-0.124939	-0.13766		50300422	2015	-	-0.221849	0.657534
	58412296	2015	8	1.32222	-1.13659		54395239	2015	12	-0.0457575	-1.20497		54360387	2015	-	-0.221849	0.7055		50303565	2015	-	-0.221849	1.31274
	58415184	2015	4	0	0.830045		54395239	2015	10	0.518514	-1.43441		54360421	2015	-	-0.221849	0.402365		50303595	2015	-	-0.221849	1.32104
	58417033	2015	8	-0.221849	-0.154948		54395239	2015	6	-0.221849	-1.53629		54361164	2015	-	0.763428	1.26495		50303647	2015	-	-0.221849	1.0709
	58417045	2015	6	-0.221849	-0.112303		54392087	2015	11	-0.221849	-0.431725		54361173	2015	-	-0.187087	0.131506		50303682	2015	-	-0.221849	1.36102
	59410063	2015	10	-0.221849	-0.120198		54381732	2015	4	-0.221849	-0.927493		54361231	2015	-	-0.221849	0.726226		50305547	2015	-	-0.221849	1.27988
	60413224	2015	10	0.991226	-0.987105		54393424	2015	8	-0.221849	0.042427		54362133	2015	-	-0.221849	0.801496		50306564	2015	-	-0.221849	1.14707
	58412210	2015	4	-0.221849	0.353827		54393424	2015	5	-0.221849	0.975284		54362142	2015	-	-0.221849	0.753372		50321583	2015	-	-0.221849	0.0724337
	58416130	2016	2	-0.221849	-0.645126		54393066	2016	2	1.14613	0.955933		54362230	2015	-	-0.187087	0.582461		50332240	2015	-	-0.221849	0.943094
	58413134	2015	9	-0.221849	0.67778		54393066	2015	11	0.39794	0.85421		54390794	2015	-	0.763428	0.28286		50334765	2015	-	-0.221849	-1.03953
	59412163	2015	10	-0.221849	1.37928		54384748	2015	12	1.04139	1.05206		54392390	2015	-	-0.221849	0.312526		50356608	2015	-	-0.221849	-1.44612
	59412163	2015	8	-0.221849	1.20577		54384748	2015	11	0.94939	1.16102		54393209	2015	-	-0.0222764	1.25588		50357683	2015	-	-0.221849	-1.04479
	59412163	2015	4	-0.221849	1.40556		54382675	2015	10	0.113943	-1.46162		54393217	2015	-	0.0606978	1.28723		51323165	2015	-	-0.221849	0.00838723
	58417140	2015	12	-0.221849	-0.246078		54383716	2015	8	0.146128	0.613657		54393218	2015	-	-0.221849	1.33519		51350719	2015	-	-0.221849	-1.01189
	58417140	2015	8	-0.221849	-0.368821		54393023	2015	11	0.690196	-0.183574		54393241	2015	-	-0.09691	1.16254		51351286	2015	-	-0.221849	-1.284
	58417140	2015	7	-0.221849	-1.04355		54393023	2015	10	0.0413927	-0.306469		54393258	2015	-	-0.154902	1.39102		51351555	2015	-	-0.221849	-2
	58417140	2015	4	-0.221849	0.58453		54393023	2015	4	-0.221849	-1.08507		54394229	2015	-	-0.221849	0.471585		51351610	2015	-	-0.221849	-1.05404
	59414122	2015	12	-0.221849	-0.235399		54383673	2015	12	0.176091	-1.12839		54401288	2015	-	0.491362	0.484506		51352182	2015	-	-0.221849	0.165778
	59414122	2015	10	-0.221849	-0.0093067		54383673	2015	4	-0.221849	-1.18424		55380141	2015	-	-0.221849	-0.4502		51352191	2015	-	-0.154902	1.61209
	59416144	2016	3	0.491362	-1.12938		54393039	2015	11	0	0.155962		55395169	2015	-	-0.221849	-2		51352194	2015	-	0.0413927	0.170878
	59416144	2015	6	0.0791812	-0.151997		55380718	2015	10	-0.221849	-0.634644		55397262	2015	-	-0.221849	-2		51352245	2015	-	0.556303	-0.949234
	58410141	2015	10	-0.221849	0.585336		55380718	2015	9	-0.221849	0.103367		55406328	2015	-	-0.221849	-0.331987		51353105	2015	-	-0.221849	-1.08991
	58410141	2015	8	-0.221849	-1.08767		55380718	2015	5	-0.221849	0.348772		55407026	2015	-	-0.221849	-1.52724		51353451	2015	-	-0.221849	-0.616723
	58410160	2016	2	-0.221849	0.890353		54393079	2015	7	-0.0457575	-0.137356		56404007	2015	-	-0.221849	-1.38934		51353478	2015	-	0.113943	-0.621239
	58410160	2015	10	-0.221849	0.606581		54395091	2015	5	-0.221849	-0.0389352		56404014	2015	-	-0.221849	-1.26922		51353710	2015	-	-0.221849	-0.844057
	58410160	2015	5	-0.221849	0.52464		55380719	2015	5	-0.221849	-0.259097		58413112	2015	-	1.11394	0.75374		51354504	2015	-	-0.221849	-0.840734
	57403586	2016	1	0	-1.59586		55381759	2015	12	-0.09691	-1.87526		63395721	2015	-	-0.221849	-1.20901		51355774	2015	-	-0.154902	0.88596
	57403586	2015	12	-0.221849	-1.08097		55381759	2015	8	-0.221849	-1.07145		64401375	2015	-	-0.221849	-0.148253		51356690	2015	-	-0.221849	1.07016
	57406581	2016	3	-0.221849	-2		55381759	2015	6	-0.221849	-2		64401555	2015	-	-0.221849	-0.659853		51356737	2015	-	-0.221849	0.771433
	57406581	2015	11	-0.221849	-1.8828		54393303	2015	11	1.65321	0.378703		64401744	2015	-	-0.221849	-1.15366		51356769	2015	-	-0.221849	0.559248
	57406581	2015	8	-0.221849	-2		54393303	2015	4	-0.221849	0.0641625		64402730	2015	-	-0.221849	-1.17166		51357493	2015	-	1.86332	1.25157
	58402783	2015	12	-0.221849	-2		54393250	2015	11	0.60206	0.540183		64415366	2015	-	-0.187087	0.32529		51357519	2015	-	-0.221849	1.00424
	57403610	2016	3	-0.221849	-1.20365		54394109	2015	5	0.255273	1.60032		64423371	2015	-	-0.221849	-1.04455		51357611	2015	-	-0.221849	0.996639
	57403555	2015	4	-0.221849	0.247673		54394177	2016	2	0.380211	0.841826		64446285	2015	-	-0.124939	-0.724228		51357612	2015	-	-0.221849	1.06999
	57402594	2015	5	-0.221849	-0.0651492		54394106	2015	11	0.863323	0.87181		65436154	2015	-	-0.221849	-2		51361050	2015	-	-0.09691	-0.719649
	57403615	2016	3	-0.221849	1.1204		54395222	2015	8	-0.221849	-0.986684		65437293	2015	-	-0.221849	-2		51366050	2015	-	-0.221849	-0.359221
	57403615	2015	11	-0.221849	1.11654		54391328	2015	11	0.869232	1.05224		66432025	2015	-	-0.221849	-1.89963		51366070	2015	-	-0.221849	0.52123
	57403615	2015	10	-0.221849	1.10954		53395562	2015	5	0.255273	0.82078		51355476	2013	-	0.963788	1.09576		51366082	2015	-	-0.221849	0.423
	57403624	2015	5	-0.221849	-0.0436201		53395556	2016	2	0.591065	0.965734		51357319	2013	-	0.278754	1.04114		52341639	2015	-	-0.221849	0.779192
	57403633	2015	10	-0.221849	-0.460281		53396523	2015	11	1.88081	-1.98985		51357415	2013	-	0.518514	1.16686		52341658	2015	-	-0.09691	-0.463947
	57403572	2016	2	-0.221849	-0.796306		53396523	2015	7	1.50515	-2		52350388	2013	-	0.78533	0.628031		52341742	2015	-	-0.221849	0.818595
	57403572	2016	1	-0.221849	-1.24562		53395658	2015	7	0.414973	0.299898		52350459	2013	-	0.568202	0.729861		52341760	2015	-	-0.221849	0.470719
	57403572	2015	12	-0.154902	-0.701189		53396310	2015	12	0.612784	0.246092		52351353	2013	-	-0.221849	0.0860037		52342415	2015	-	-0.221849	-1.56864
	57403572	2015	7	-0.221849	-1.14017		53396310	2015	8	-0.221849	0.531977		52351402	2013	-	0.968483	0.621976		52342486	2015	-	0	-1.26841
	57402716	2015	7	-0.221849	-0.627502		54393029	2015	11	-0.221849	-0.200498		52351570	2013	-	-0.221849	0.234947		52350424	2015	-	1.93952	1.28839
	57402768	2015	10	-0.221849	0.657099		54390602	2015	10	0.230449	0.964552		52352563	2013	-	-0.221849	0.611256		52350435	2015	-	1.43136	1.28089
	58412131	2015	12	0.278754	-0.746417		54390602	2015	8	0	0.75512		64401376	2013	-	-0.221849	-1.42251		52350436	2015	-	-0.221849	1.25948
	57403545	2016	3	-0.221849	-0.975532		53397626	2015	12	1.25527	0.916675		47300730	2014	-	-0.221849	0.598046		52351325	2015	-	-0.221849	0.885909
	57403545	2015	12	-0.221849	-0.693875		53397626	2015	8	0.20412	1.02654		47300776	2014	-	-0.221849	-0.68382		52351393	2015	-	-0.221849	-0.676335
	57403545	2015	11	-0.221849	-1.12281		53387744	2016	3	-0.221849	-2		47310020	2014	-	-0.221849	-0.112214		52352674	2015	-	-0.221849	-0.231288
	57403545	2015	4	-0.221849	0.39079		53387744	2015	7	-0.221849	-2		49306729	2014	-	-0.221849	-0.325139		52353507	2015	-	-0.221849	0.528955
	57404524	2016	2	-0.221849	-1.57518		54390038	2015	7	1.07918	-0.0355618		49307379	2014	-	-0.221849	0.455591		52353509	2015	-	-0.221849	-0.0917831
	57404524	2015	5	-0.221849	-1.04274		54390038	2015	6	0.633468	-0.346693		49307389	2014	-	-0.221849	0.474173		52353518	2015	-	0.0791812	0.650948
	57401761	2015	7	-0.221849	0.100356		54390013	2016	2	0.30103	-0.354748		49307492	2014	-	-0.221849	0.528081		52353535	2015	-	-0.221849	-1.77989
	57415025	2015	7	-0.221849	-0.286557		54390013	2015	11	0.60206	-0.508379		49307774	2014	-	-0.221849	-0.118159		52353563	2015	-	-0.221849	-1.46218
	57400670	2016	3	0.681241	0.0664918		54390013	2015	8	-0.221849	0.63777		49307792	2014	-	-0.221849	0.178113		52353597	2015	-	-0.221849	-2
	57401454	2015	4	-0.0457575	0.0574934		54390013	2015	5	0.146128	0.772687		49311448	2014	-	-0.221849	-0.356547		52353611	2015	-	-0.221849	0.960599
	57400552	2015	6	0	-0.51968		54390538	2016	2	1.50515	1.33933		49313361	2014	-	0.113943	-0.339894		52353640	2015	-	-0.221849	-2
	57400520	2016	3	0.491362	-1.2411		54390327	2015	4	0.792392	-0.136614		49313477	2014	-	0.653213	0.658974		52353641	2015	-	-0.154902	-1.18642
	57401742	2015	7	-0.154902	0.0823767		54390353	2016	1	1.51851	0.209534		49313647	2014	-	-0.221849	-0.824198		52353654	2015	-	-0.221849	-1.83268
	57415038	2016	2	-0.221849	0.572678		54390353	2015	10	0.826075	0.352447		49313732	2014	-	-0.221849	-0.567512		52353664	2015	-	-0.221849	-1.77469
	57415038	2015	11	-0.39794	0.0707086		54390157	2016	2	0	-0.721936		49315327	2014	-	-1	-0.536256		52354532	2015	-	-0.221849	-1.99568
	57405637	2015	8	-0.221849	-2		54390157	2015	7	-0.154902	-1.17435		49315354	2014	-	-0.221849	-0.115035		52354545	2015	-	-0.221849	-1.83268
	57415204	2015	11	-0.69897	0.0428042		54390312	2015	5	-0.221849	1.12282		49316432	2014	-	-1	0.158242		52354568	2015	-	-0.221849	-1.22113
	57416214	2015	5	0.113943	-0.773853		53396264	2016	1	-0.221849	-0.616289		49316446	2014	-	1.34242	0.28704		52354613	2015	-	0.0413927	-1.5391
	57417282	2016	2	-1	-0.549959		53396264	2015	7	-0.221849	-1.02733		49316455	2014	-	-1	0.0795068		52355410	2015	-	-0.221849	0.61743
	57417282	2015	8	-1	-1.47944		53397254	2015	11	0.361728	-0.759699		49316545	2014	-	-0.69897	-0.502656		52355580	2015	-	-0.221849	-1.78781
	57402650	2015	6	-0.221849	-0.312644		53397267	2015	7	-0.221849	1.19844		49316593	2014	-	-0.69897	-0.0382468		52356616	2015	-	-0.221849	-2
	57402650	2015	5	-0.221849	-0.105327		53396205	2016	3	0.0413927	0.491167		50300400	2014	-	-0.221849	0.701274		52356656	2015	-	-0.221849	-1.30452
	57402559	2016	3	-0.221849	-0.419104		53396205	2016	1	-0.221849	0.418217		50300422	2014	-	-0.221849	0.657534		52357275	2015	-	-0.221849	-0.144118
	57402559	2016	1	-0.221849	-0.564758		53396205	2015	5	0.20412	0.652647		50354789	2014	-	-0.221849	-1.21681		52357627	2015	-	-0.221849	-0.474696
	57402559	2015	5	-0.221849	-0.185774		53397306	2015	11	-0.221849	-0.0580727		51353105	2014	-	-0.221849	-1.08991		52361028	2015	-	-0.221849	-0.589391
	57402650	2016	1	-0.221849	-0.596595		53396332	2016	2	0.612784	0.169063		52350365	2014	-	-0.0457575	0.900755		52365636	2015	-	-0.221849	0.142233
	57402650	2015	11	-0.221849	-0.510029		53397422	2016	2	0.414973	0.71501		52351325	2014	-	-0.221849	0.885909		52365753	2015	-	2.17609	1.06027
	57402650	2015	5	-0.221849	-0.105327		53397422	2015	8	-0.221849	0.0305997		52351393	2014	-	-0.221849	-0.676335		52366765	2015	-	1.17609	1.18907
	57402595	2016	3	-0.221849	-0.716172		53396205	2015	7	-0.221849	0.303234		52361028	2014	-	-0.221849	-0.589391		53350008	2015	-	-0.221849	0.09128
	57402595	2015	10	-0.221849	-0.422658		53396507	2015	11	1.32222	0.456919		52365636	2014	-	1.30103	0.314794		53350018	2015	-	-0.221849	0.0942614
	57402595	2015	9	-0.221849	0.361591		53396507	2015	7	1.04139	0.82619		53363316	2014	-	-0.221849	-1.07779		53395713	2015	-	-0.221849	-0.286762
	57402595	2015	8	-0.221849	-1.73074		53395549	2015	4	1.38021	0.456403		53395713	2014	-	0.30103	-0.286762		53395751	2015	-	-0.221849	-0.325874
	57402595	2015	7	-0.221849	-0.944416		53396537	2016	3	1.70757	0.445061		54372761	2014	-	-0.69897	-0.77963		54360134	2015	-	0.0413927	-0.286509
	57402559	2015	11	-0.221849	-0.463521		53396487	2016	1	2	-0.746575		54373715	2014	-	0.50515	0.0282865		54360136	2015	-	0.342423	0.440232
	57403520	2015	6	-0.221849	-0.660269		53396379	2015	8	0.518514	0.700129		54373764	2014	-	0.146128	-0.282662		54360163	2015	-	-0.221849	-0.356547
	57402542	2015	8	-1	-1.618		53396406	2016	3	0.919078	0.510652		54374784	2014	-	0.0413927	-0.195179		54360172	2015	-	0.755875	-0.607831
	57414181	2015	8	-1	-0.829304		53396406	2015	7	0.113943	0.843212		54386038	2014	-	0.113943	-0.230254		54361128	2015	-	0.278754	-1.30627
	57406469	2015	11	-0.221849	-2		53396406	2015	5	0.342423	1.1954		54387141	2014	-	-0.221849	-0.523168		54361163	2015	-	0.612784	-0.911155
	57406479	2015	11	-0.221849	-2		53396406	2015	4	0.414973	0.397076		54387174	2014	-	0.30103	-0.108574		54361592	2015	-	-0.221849	-2
	57407502	2015	9	-0.221849	-1.18967		53395413	2015	7	0.230449	-1.48325		54393272	2014	-	-0.221849	1.61471		54363414	2015	-	-0.221849	-2
	57407502	2015	6	-0.221849	-1.23569		53395552	2016	1	0.477121	1.4419		55380274	2014	-	0	-0.397506		54363518	2015	-	-0.221849	-2
	57406768	2015	12	1.14613	1.1281		53395552	2015	8	-0.221849	1.31884		55382372	2014	-	0.447158	-0.530473		54363551	2015	-	-0.221849	-1.01863
	57406768	2015	8	0.875061	0.230062		53396406	2016	1	0.740363	0.157208		55382661	2014	-	-0.221849	-2		54364354	2015	-	-0.221849	0.664708
	57406768	2015	4	0.963788	0.911261		53396406	2015	7	0.633468	0.843212		55383511	2014	-	-0.221849	-1.01323		54364384	2015	-	-0.221849	0.674448
	57416075	2015	12	1.61278	0.0163898		54392274	2015	10	0.146128	0.650816		55383616	2014	-	-0.221849	-2		54364411	2015	-	-0.221849	-0.743763
	57407752	2015	10	0.278754	0.0175971		54392008	2016	2	0.20412	-0.90972		55384511	2014	-	-0.221849	-0.762959		54364458	2015	-	-0.221849	-0.714893
	57407752	2015	9	-0.221849	0.508449		54392177	2015	9	0.30103	1.54211		55384554	2014	-	-0.154902	-0.770062		54387174	2015	-	-0.221849	-0.655411
	57416187	2015	10	0.20412	0.347763		53397433	2015	11	0.0413927	-0.210818		55385569	2014	-	-0.221849	-1.07212		54392493	2015	-	1.36173	1.55457
	57416187	2015	6	-0.221849	-0.272272		53396569	2015	9	0.959041	1.53386		55385702	2014	-	-0.221849	0.2403		54393272	2015	-	-0.154902	1.61471
	58401763	2015	5	0.230449	-0.334726		53396569	2015	7	0.322219	1.09069		55385723	2014	-	-0.221849	-0.966174		55384290	2015	-	-0.221849	-0.153725
	58411047	2016	3	0.113943	0.441999		53396617	2016	2	1.38021	1.47787		55386694	2014	-	-0.221849	-1.11182		55385210	2015	-	0.230449	-0.204746
	58411047	2015	9	-0.221849	0.556929		53396711	2016	2	0.556303	1.56022		55386778	2014	-	-0.221849	-0.960586		55386776	2015	-	0.146128	-0.59193
	58402790	2015	10	-0.221849	-1.91198		53396748	2016	2	1.34242	1.57465		55386786	2014	-	-0.221849	-0.148497		55396432	2015	-	0	-2
	58402790	2015	8	0	-2		53396748	2015	5	0	1.33091		55396054	2014	-	-0.221849	-1.05998		55396653	2015	-	-0.221849	-0.041962
	58402790	2015	7	-0.221849	-2		53404177	2015	11	0	0.0782538		56380660	2014	-	-0.221849	-0.898253		55402310	2015	-	-0.221849	-1.23732
	58402790	2015	5	-0.221849	-0.960097		53406470	2015	5	-0.221849	1.17412		56381636	2014	-	-0.221849	-1.39362		55403343	2015	-	-0.221849	-0.869988
	58401792	2015	12	0.826075	-0.430049		53394784	2015	5	1.32222	1.93449		56382645	2014	-	-0.154902	-1.72125		55403352	2015	-	-0.221849	-0.752763
	58401792	2015	7	-0.221849	-1.21602		53395752	2015	10	-0.221849	0.42648		56383755	2014	-	0.230449	-0.407601		55404279	2015	-	-0.221849	-0.00274471
	58401639	2015	7	-0.221849	-1.39719		53406389	2015	11	-0.221849	-0.196118		56393020	2014	-	-0.0457575	0.382089		55405102	2015	-	-0.221849	-0.960586
	56407444	2015	7	-0.221849	-1.28005		53393790	2016	1	0.146128	-0.460812		56393085	2014	-	0.176091	0.218588		55405167	2015	-	0.0413927	-0.56671
	57402790	2015	4	-0.221849	0.208827		53393790	2015	12	0.0791812	0.348637		56394022	2014	-	1.07918	-0.248028		55405194	2015	-	-0.221849	-0.642828
	57403624	2015	10	-0.221849	-0.52662		53393790	2015	7	-0.221849	-0.692718		56394053	2014	-	-0.221849	-1.61439		55405364	2015	-	-0.0457575	-0.653843
	57402752	2015	8	-1	-0.536745		53394734	2015	8	-0.221849	1.20256		56395099	2014	-	0	0.192567		55405373	2015	-	0.113943	-0.388808
	57403545	2015	12	-0.221849	-0.693875		53394555	2015	7	0.20412	1.34871		56396006	2014	-	-0.221849	0.0199882		55406321	2015	-	-0.221849	0.0638211
	57403545	2015	10	-0.221849	-0.619359		53395657	2016	3	0.869232	0.537466		56396021	2014	-	-0.221849	-1.7122		55407248	2015	-	0.0413927	-0.202386
	57402781	2015	8	-0.221849	-0.390163		53395658	2015	4	1.11394	0.414476		56396051	2014	-	-0.221849	-1.75696		56381761	2015	-	-0.0457575	-1.20761
	57402781	2015	7	0	-0.416987		53394174	2016	1	-0.154902	-1.03333		47300730	2015	-	0	0.598046		56382696	2015	-	-0.154902	-1.2204
	57402781	2015	5	-0.221849	-0.0996112		53394174	2015	9	-0.221849	0.202338		47300776	2015	-	-0.221849	-0.68382		56390205	2015	-	-0.221849	-1.1349
	57403539	2016	1	0.0413927	-1.30982		53394171	2015	10	-0.221849	-1.6318		47302618	2015	-	-0.221849	-0.675512		56391430	2015	-	-0.221849	-1.41229
	57403539	2015	4	-0.221849	0.267714		53395067	2015	10	-0.221849	-1.42685		47302628	2015	-	-0.221849	-0.808829		56391767	2015	-	-0.221849	-2
	57407229	2015	11	-0.221849	0.533017		53394204	2016	2	0.959041	-0.501695		47305290	2015	-	-0.221849	0.44259		56392658	2015	-	-0.221849	0.0364293
	57400100	2015	5	-0.221849	-0.0452196		53393461	2015	9	-0.221849	0.384226		47305295	2015	-	-0.221849	-0.000434512		56392660	2015	-	-0.221849	-1.50307
	58392605	2016	2	-0.221849	-0.437206		53393461	2015	7	-0.221849	-0.750554		47307389	2015	-	-0.221849	0.187972		56392790	2015	-	-0.09691	0.66435
	56391757	2015	7	-0.221849	-1.88615		53393461	2015	4	-0.221849	-0.381632		47310020	2015	-	-0.221849	-0.112214		56393605	2015	-	0.176091	0.918471
	55393214	2015	6	-0.221849	-2		53394633	2015	9	-0.221849	0.414186		47317341	2015	-	-0.221849	-0.325874		56393636	2015	-	-0.221849	0.404492
	55407026	2015	6	-0.221849	-1.52723		53394633	2015	5	-0.221849	0.671078		48300416	2015	-	-0.221849	0.410187		56393668	2015	-	0.39794	0.283098
	56403040	2015	6	0.146128	-2		53394710	2015	5	-0.221849	1.61374		48303605	2015	-	-0.221849	-0.860436		56394316	2015	-	-0.221849	-1.06098
	56404064	2015	6	-0.221849	-1.45112		53395293	2015	11	-0.221849	-0.0482476		48304617	2015	-	-0.221849	-1.61261		56394325	2015	-	-0.221849	-1.6517
	56402034	2015	6	-0.221849	0.500771		53395293	2015	10	-0.0457575	-0.146723		48305522	2015	-	-0.221849	-0.476904		56394360	2015	-	-0.221849	-1.58838
	56401009	2015	6	-0.221849	0.48834		53395293	2015	8	-0.221849	0.151023		48305552	2015	-	-0.221849	-0.650917		56394608	2015	-	-0.221849	-0.453211
	56400298	2015	6	1.36173	0.546587		53395293	2015	5	-0.221849	0.854152		48307768	2015	-	0.0413927	-1.44612		56395124	2015	-	0.342423	-0.978397
	56403482	2015	11	1.80618	0.223078		53395430	2016	2	-0.154902	0.618725		48311452	2015	-	0.361728	0.0834309		56396077	2015	-	0.230449	-0.654626
	56403482	2015	5	1.59106	-0.305577		53395430	2016	1	-0.09691	-1.08484		48313080	2015	-	-0.221849	-0.564633		56396122	2015	-	-0.0457575	-1.22475
	56405491	2015	5	-0.09691	-0.68046		53392490	2015	8	-0.0457575	0.897561		49300531	2015	-	-0.0457575	1.07921		56396134	2015	-	-0.221849	-1.39686
	56392701	2015	10	1.59106	-0.3534		53395413	2015	11	-0.09691	-1.09739		49300551	2015	-	-0.221849	0.524292		56397006	2015	-	0.518514	-0.857924
	56392701	2015	8	0.39794	-0.954266		53395413	2015	8	-0.221849	-0.638676		49300574	2015	-	-0.221849	0.564429		56397015	2015	-	0.908485	-0.995679
	56405428	2015	5	0.414973	-1.0333		53395463	2015	9	-0.221849	1.13522		49300593	2015	-	0.322219	1.2079		56397149	2015	-	-0.221849	-0.694649
	56400299	2015	11	1.39794	0.65739		53395463	2015	4	-0.221849	1.32809		49300653	2015	-	-0.221849	0.0426936		56400099	2015	-	-0.221849	0.260167
	56401425	2015	6	0.579784	-0.260929		53395189	2015	11	-0.221849	-0.717062		49301520	2015	-	-0.221849	0.293628		56400298	2015	-	1.36173	0.546592
	56405491	2015	5	0.845098	-0.68046		53393394	2015	9	-0.221849	0.405943		49301530	2015	-	0.380211	0.341553		56400299	2015	-	1.39794	0.657391
	54403328	2015	10	-0.221849	0.825251		53394204	2015	11	-0.221849	-0.551941		49301610	2015	-	0.146128	0.900187		56400330	2015	-	0.832509	0.138176
	54403430	2016	2	-0.221849	0.951928		53394322	2016	2	-0.221849	0.867786		49302014	2015	-	-0.0457575	0.310205		56400352	2015	-	0.778151	0.0418268
	54403431	2016	2	0.30103	0.934457		53394320	2015	11	0.380211	0.804232		49302612	2015	-	0.0791812	-0.0713993		56400362	2015	-	0.113943	0.0616786
	53407359	2015	11	-1	0.361964		53394320	2015	6	-0.221849	0.792774		49303467	2015	-	0.146128	0.228067		56401207	2015	-	0.477121	0.693947
	54404348	2016	2	1.44716	1.04364		53394275	2016	1	0	-1.09594		49303568	2015	-	-0.154902	0.481486		56401268	2015	-	-0.221849	-0.390726
	54393768	2016	2	-0.221849	1.01805		53394275	2015	11	-0.221849	-1.28044		49303569	2015	-	-0.221849	0.37473		56401274	2015	-	0.0791812	-0.0874591
	54393768	2015	4	-0.221849	0.3974		53394275	2015	10	-0.221849	-1.2757		49303578	2015	-	-0.154902	0.475366		56401303	2015	-	0.80618	-0.248644
	54400006	2016	2	0.491362	1.07163		53394275	2015	6	-0.154902	-1.5946		49303613	2015	-	0.70757	0.439932		56401313	2015	-	0.672098	-0.222066
	53407120	2016	2	0.959041	0.997509		53394632	2016	3	1.34242	1.10568		49303686	2015	-	-0.221849	-0.246034		56401382	2015	-	-0.0457575	-0.267526
	53407120	2015	12	1.14613	0.264938		53394632	2015	9	0.477121	0.700812		49303719	2015	-	0.431364	0.162415		56401417	2015	-	-0.0457575	0.153998
	54393709	2015	7	-0.221849	0.566047		53395553	2016	1	0.431364	1.42258		49304514	2015	-	0.255273	0.481012		56401425	2015	-	0.579784	-0.260903
	54391588	2015	4	-0.221849	-0.158802		53395553	2015	8	0.255273	1.29307		49305345	2015	-	-0.221849	0.950637		56403488	2015	-	0.518514	-1.16622
	54392646	2015	12	-0.221849	0.246066		53395553	2015	6	0.556303	1.40434		49305347	2015	-	-0.221849	1.37416		56405428	2015	-	0.414973	-1.03339
	54392646	2015	4	-0.221849	0.3799		53395551	2016	3	0.838849	-0.246213		49306003	2015	-	-0.09691	0.719961		56405479	2015	-	0.146128	-1.25181
	54390735	2015	12	1.43136	0.615798		53395548	2016	3	0.832509	0.568503		49306131	2015	-	-0.221849	1.34961		59400015	2015	-	-0.221849	0.196977
	54390742	2015	10	0.113943	0.814361		53395548	2015	5	0.491362	0.794266		49306145	2015	-	-0.221849	1.07134		59401358	2015	-	-0.0457575	0.995451
	55400390	2015	10	0.361728	-0.464521		53393503	2016	2	0.146128	0.881766		49306195	2015	-	-0.09691	1.1526		59403132	2015	-	-0.221849	-0.00454031
	54406316	2016	2	0.819544	0.308531		53394256	2016	3	-0.0457575	-0.641332		49306199	2015	-	-0.221849	0.733286		60403431	2015	-	0.146128	0.462847
	54406403	2015	8	-0.69897	-0.315532		53394256	2015	11	-0.221849	-1.1924		49306260	2015	-	-0.221849	0.797724		63426022	2015	-	-0.221849	-1.3439
	54405495	2015	5	-0.69897	0.372294		53395204	2015	11	-0.221849	-1.2702		49306410	2015	-	-0.221849	0.710185		64413252	2015	-	-1	-0.721475
	53407423	2015	10	-0.221849	0.384954		53395204	2015	10	-0.221849	-1.39927		49306729	2015	-	-0.221849	-0.325139		64413297	2015	-	-1	-0.811916
	53407423	2015	6	-0.221849	-0.00841723		53394674	2015	7	-0.09691	0.325716		49307006	2015	-	0.322219	1.0375		64414207	2015	-	-1	-0.832092
	53407461	2016	2	0	1.01649		53394674	2015	6	1.32222	0.335148		49307121	2015	-	-0.0457575	1.03716		64414218	2015	-	-0.30103	-0.83654
	54400422	2016	2	1.20412	1.17903		53395600	2016	1	0	-2		49307269	2015	-	-0.221849	0.842104		64414282	2015	-	-1	-1.25026
	54400422	2015	8	0.462398	0.332657		53395600	2015	10	0.113943	-2		49307291	2015	-	-0.221849	0.112035		64414298	2015	-	-1	-2
	54401410	2015	8	0.934498	-0.0249945		53395600	2015	9	0	-1.97241		49307379	2015	-	-0.221849	0.455591		64414354	2015	-	-0.522879	-0.763715
	53407246	2015	7	-0.221849	0.15096		53395600	2015	7	-0.154902	-2		49307389	2015	-	-0.221849	0.474173		64414356	2015	-	-0.09691	-0.728856
	53407230	2015	10	0.431364	0.653644		53395675	2016	1	1.75587	-0.630965		49307774	2015	-	-0.221849	-0.118159		64414357	2015	-	0	-1.10073
	53407230	2015	4	0.908485	-0.119829		53395675	2015	11	1.25527	0.738121		49307792	2015	-	-0.221849	0.178113		64414370	2015	-	-0.69897	-0.948847
	54401332	2016	2	1.53148	0.991283		53395675	2015	10	-0.09691	0.617604		49311448	2015	-	-0.221849	-0.356547		64414671	2015	-	-0.221849	0.0385407
	54401294	2015	10	0.770852	0.659506		53395656	2016	2	1.44716	1.83791		49312010	2015	-	-0.154902	-0.25096		64415189	2015	-	-0.0457575	0.851815
	54401294	2015	6	0.414973	0.354334		53394608	2015	11	-0.221849	0.637285		49313361	2015	-	-0.221849	-0.339894		64415288	2015	-	-1	1.24341
	54401294	2015	4	1.20412	-0.0560696		53395638	2016	2	1.30103	1.46975		49313477	2015	-	0.826075	0.658974		64415434	2015	-	-0.221849	0.0422604
	54401292	2015	8	-0.221849	0.130062		53395638	2015	8	-0.221849	0.947662		49313647	2015	-	-0.0457575	-0.824198		64415443	2015	-	-0.221849	-0.266722
	54401238	2015	12	0.690196	0.103993		53393790	2016	2	0.39794	1.71049		49313732	2015	-	-0.221849	-0.567512		64415447	2015	-	-0.221849	-0.288868
	54401106	2015	10	0.278754	0.790973		53391340	2015	8	-0.221849	-0.575316		49315327	2015	-	-1	-0.064392		64416257	2015	-	0.146128	0.788267
	54401106	2015	4	0.50515	0.379803		53391249	2015	4	0.60206	-0.497138		49315354	2015	-	-0.221849	-0.115035		64416307	2015	-	-0.221849	-0.229369
	54401131	2015	4	-0.221849	0.26313		53392490	2016	2	1	1.72649		49316432	2015	-	-1	0.585246		64416547	2015	-	0.0413927	-0.469288
	54393741	2016	2	0.0791812	1.0648		53392490	2015	5	0.94939	1.5321		49316446	2015	-	0.322219	0.699343		64417702	2015	-	-0.221849	-2
	54405400	2015	10	0.556303	1.59514		53392490	2016	2	0.70757	1.72649		49316455	2015	-	-1	0.853832		64420127	2015	-	-0.221849	-1.36653
	54404416	2015	12	0.342423	-0.236884		53393437	2016	3	0.863323	-2		49316479	2015	-	-1	0.685123		64424714	2015	-	-0.221849	-2
	54404416	2015	8	-0.221849	-0.327384		53393437	2015	7	0.78533	-2		49316593	2015	-	-1	0.623011		64424784	2015	-	-0.221849	-2
	53397766	2015	7	-1	-0.193893		53393453	2015	11	1.17609	0.165143		49326603	2015	-	-0.221849	-0.374173		64426352	2015	-	-0.221849	-1.07007
	53397766	2015	5	-0.154902	0.41474		53393453	2015	6	1.04139	0.329932		49326640	2015	-	-0.221849	0.382827		64431460	2015	-	-0.221849	-1.34294
	54392535	2015	11	-0.69897	0.324178		53393203	2015	6	-0.221849	-0.821609		49326737	2015	-	-0.221849	0.0497993		64432104	2015	-	-0.221849	-1.60206
	54392535	2015	8	-1	-0.0449212		53392229	2015	6	-0.221849	-0.0731747		49327505	2015	-	-0.221849	0.875391		64432298	2015	-	-0.221849	-1.68613
	53406121	2015	11	-0.221849	-0.0985283		53390259	2015	8	-0.221849	-0.429065		49336180	2015	-	-0.221849	-0.0569014		64433118	2015	-	-0.221849	-0.297914
	54404441	2015	8	-1	-0.350571		53392559	2016	2	0.278754	0.765754		50290719	2015	-	-0.154902	0.3049		64433126	2015	-	-0.154902	-1.59517
	54405304	2016	2	-0.09691	0.283553		53392559	2015	11	-0.221849	0.440256		50290749	2015	-	-0.221849	0.24981		64433203	2015	-	-0.221849	-1.44977
	54391576	2015	8	-1	-0.257889		53393472	2015	5	0.176091	0.744132		50290756	2015	-	-0.221849	0.216825		64433227	2015	-	-0.221849	-1.00922
	55392451	2015	8	-0.221849	-1.93679		56395124	2016	2	0.342423	-0.978544		50291719	2015	-	0.0413927	0.160679		65412701	2015	-	-0.221849	-0.110866
	54392696	2015	6	-0.221849	0.583307		54361231	2015	8	-0.221849	0.561126		50300021	2015	-	-0.221849	0.301421		65412753	2015	-	-0.221849	-0.553929
	55401231	2016	1	1.25527	-1.18829		54361104	2015	6	0.579784	-0.554158		50300422	2015	-	-0.221849	0.657534		65414713	2015	-	-0.221849	0.233225
	54394666	2015	7	-0.221849	0.619297		53351692	2015	8	-0.221849	-1.03456		50301210	2015	-	-0.221849	0.377069		65421187	2015	-	-0.221849	-0.321027
	54394666	2015	6	-0.221849	0.3443		54361104	2016	2	-0.0457575	-0.076136		50303565	2015	-	-0.221849	1.31274		65424160	2015	-	0.39794	0.109511
	54394694	2015	5	-0.221849	0.516498		54361104	2015	8	0.0413927	0.42045		50303595	2015	-	-0.221849	1.32104		65424346	2015	-	-0.221849	0.279119
	54396528	2016	1	0.176091	-1.15405		53384319	2016	2	1.07918	0.0032451		50303647	2015	-	-0.221849	1.0709		65425071	2015	-	-0.221849	-0.697236
	54396528	2015	7	-0.221849	0.466206		53384319	2015	8	0.361728	-0.0527336		50303682	2015	-	-0.221849	1.36102		65425226	2015	-	-0.221849	0.207042
	54396528	2015	6	-0.221849	0.0243974		53384319	2015	5	0.447158	0.30423		50305547	2015	-	-0.221849	1.27988		65425334	2015	-	-0.221849	0.526779
	54393519	2016	3	0.20412	0.260204		53393048	2016	2	1.23045	-0.951046		50306564	2015	-	-0.221849	1.14707		65425384	2015	-	-0.221849	-0.0852339
	54393519	2015	7	-0.221849	0.577469		53382388	2015	11	-0.154902	0.800798		50321583	2015	-	-0.221849	0.0724337		65426237	2015	-	-0.221849	0.483887
	54393558	2015	9	-0.221849	1.19995		53383594	2015	4	0.462398	-0.80553		50332240	2015	-	-0.221849	0.943094		66421437	2015	-	-0.221849	-1.93554
	54393558	2015	6	-0.221849	0.911275		53383437	2015	5	0.477121	0.479801		50334062	2015	-	-0.221849	-0.950394		66422303	2015	-	-0.221849	-1.95861
	54393448	2015	10	-0.221849	0.484263		53383414	2015	8	0.462398	0.218469		50334765	2015	-	-0.221849	-1.03953		67421065	2015	-	-0.221849	-1.74958
	54393495	2016	1	0.556303	-0.753762		53383437	2016	2	0.90309	0.141937		50356608	2015	-	-0.221849	-1.44612
	54393434	2016	3	0.20412	0.117719		53383437	2015	11	-0.221849	-0.0367286		50357683	2015	-	-0.221849	-1.04479
[truncated: 11,584 more rows]

## Sheet: Appendix_frequency of sampling
	No.	Annual site mean data	(c) Total 2,202
		Year & tertiary mesh code	Frequency of sampling	log (LAS concentration: ug/L)
				Measured	Estimated
	1	14_57402559	72	-0.20412	-0.223682
	2	14_57403545	72	-0.212894	-0.265251
	3	14_57402650	72	-0.221849	-0.185926
	4	14_58401639	66	0.144716	-0.798546
	5	14_59414122	54	0.102662	-0.0906266
	6	14_59414154	54	-0.134699	-0.609582
	7	14_57416075	36	1.47215	0.219345
	8	14_57406768	36	1.42229	1.2051
	9	15_53395551	36	0.831976	0.684548
	10	14_56405379	36	0.520702	-0.259122
	11	14_59416144	36	0.440647	-0.212906
	12	14_57416187	36	0.419129	0.173321
	13	14_58411047	36	0.259275	0.0405412
	14	14_57407752	36	0.140927	0.0499552
	15	14_59415299	36	0.124939	-1.72667
	16	14_57405637	36	0.0511525	-0.586025
	17	14_53395044	36	0.03809	-1.00642
	18	15_53395044	36	-0.0134771	-1.00642
	19	14_57403586	36	-0.0538754	-0.897807
	20	14_58412210	36	-0.0748599	-0.296963			Freq.(times/year)
	21	14_59415101	36	-0.0791812	-0.0802515		MAX	72
	22	14_59412163	36	-0.12014	1.13593		90 %ile	12
	23	14_58410160	36	-0.124939	0.449868		50 %ile	4
	24	14_58413134	36	-0.129791	0.077617		10 %ile	1
	25	14_57403624	36	-0.139662	-0.281527		MIN	1
	26	14_59413135	36	-0.139662	0.111048		Mean	6.16757
	27	14_58417140	36	-0.154902	-0.0883892
	28	14_58416130	36	-0.170696	-0.122024
	29	15_50336358	36	-0.176091	-1.39696
	30	14_57405615	36	-0.181554	-0.603872
	31	14_58410141	36	-0.181554	0.48642
	32	14_58402783	36	-0.192691	-1.79016
	33	14_59415278	36	-0.192691	-1.60096
	34	14_57403539	36	-0.198368	-0.337754
	35	15_50337540	36	-0.20995	-1.46392
	36	14_57402595	36	-0.215858	-0.209079
	37	14_57402656	36	-0.221849	-0.245762
	38	14_57402790	36	-0.221849	-0.0717082
	39	14_57403520	36	-0.221849	-0.414945
	40	14_57404524	36	-0.221849	-1.08335
	41	14_58406785	36	-0.221849	-1.58707
	42	14_59401777	36	-0.221849	-3.81469
	43	14_59410215	36	-0.221849	-0.351169
	44	14_59414021	36	-0.221849	-0.0601791
	45	14_59414156	36	-0.221849	-1.64909
	46	15_50337425	36	-0.360403	-1.38588
	47	15_53392490	30	0.776459	1.19552
	48	14_58412131	30	0.741152	0.103888
	49	14_57407502	30	0.00860017	-1.40651
	50	14_58401792	30	-0.0132283	-0.380888
	51	14_58402790	30	-0.130768	-1.62399
	52	15_53395413	28	-0.108702	-0.7926
	53	14_57406581	27	-0.18339	-1.908
	54	14_59414148	27	-0.221849	-1.24396
	55	15_53395675	24	1.3902	1.17159
	56	15_53395658	24	1.09137	0.858542
	57	14_53396406	24	0.724958	0.836761
	58	15_53396406	24	0.602964	0.836761
	59	15_53394633	24	0.52881	0.557522
	60	14_53393130	24	0.502882	-0.0644325
	61	15_53393130	24	0.447158	-0.0644325
	62	15_54407142	24	0.0851716	0.310479
	63	14_53395031	24	0.0177288	-1.14414
	64	15_53393790	24	0.0142404	1.1159
	65	14_58415184	24	-0.0222764	0.441238
	66	14_53393128	24	-0.0437515	-0.169817
	67	14_53396205	24	-0.0477728	0.511417
	68	14_54407142	24	-0.0579919	0.310479
	69	15_57403624	24	-0.11304	-0.281527
	70	15_53396205	24	-0.137173	0.511417
	71	15_57402650	24	-0.198368	-0.185926
	72	15_57403545	24	-0.20412	-0.265251
	73	15_53395031	24	-0.207025	-1.14414
	74	14_53393790	24	-0.215858	1.1159
	75	15_53393128	24	-0.215858	-0.169817
	76	14_57402781	24	-0.221849	-0.11871
	77	15_54391051	24	-0.221849	-1.01618
	78	15_57402559	24	-0.221849	-0.223682
	79	15_58401639	22	-0.221849	-0.798546
	80	14_57406469	21	-0.221849	-3.90443
	81	14_57406479	21	-0.221849	-3.91631
	82	14_59414058	18	0.844063	0.525778
	83	15_59414122	18	0.0142404	-0.0906266
	84	14_53394695	18	-0.0705811	1.21917
	85	15_59414154	18	-0.115393	-0.609582
	86	14_51322182	18	-0.221849	-0.12825
	87	14_58417045	18	-0.221849	-0.128764
	88	15_51322182	18	-0.221849	-0.12825
	89	14_52372064	16	1.21831	0.294695
	90	15_52372064	16	0.97255	0.294695
	91	15_53383437	16	0.516866	0.133099
	92	15_53394695	16	0.496584	1.27912
	93	14_53383437	16	0.438345	0.133099
	94	15_52372015	16	0.11185	0.929974
	95	15_53387744	16	-0.221849	-1.70765
	96	14_56392701	15	1.2737	-0.615903
	97	14_56400382	15	0.418301	0.114182
	98	14_54393303	12	1.8399	1.15907
	99	14_52366617	12	1.54231	1.0065
	100	15_52366617	12	1.43297	1.0065
	101	15_54393303	12	1.39707	1.15907
	102	15_57416075	12	1.29721	0.219345
	103	15_53394632	12	1.2952	0.984065
	104	14_54390261	12	1.26717	0.350984
	105	14_54392552	12	1.22423	0.956025
	106	14_60413224	12	1.22207	-0.666174
	107	14_52367720	12	1.20795	1.29842
	108	14_53397626	12	1.19659	1.01611
	109	15_54390353	12	1.19475	0.821809
	110	14_53395675	12	1.18729	1.17159
	111	14_54390353	12	1.18208	0.821809
	112	14_54392466	12	1.1646	1.10363
	113	15_53395509	12	1.12602	-2.20562
	114	15_52376030	12	1.11255	1.38324
	115	14_53395658	12	1.10975	0.858542
	116	15_53397626	12	1.09342	1.01611
	117	14_54393431	12	1.08338	1.10106
	118	14_58412296	12	1.07918	0.553284
	119	15_54390261	12	1.07828	0.350984
	120	15_53395549	12	1.05147	0.661286
	121	14_54392274	12	1.0236	0.907
	122	15_53393453	12	1.00181	0.368508
	123	15_57406768	12	0.994537	1.2051
	124	15_54390602	12	0.950608	0.94436
	125	15_53393437	12	0.939103	-2.26358
	126	15_52367720	12	0.931966	1.29842
	127	14_53397599	12	0.889302	1.17814
	128	15_53397599	12	0.886491	1.17814
	129	14_54392177	12	0.88148	1.12864
	130	14_58412113	12	0.877947	0.619813
	131	15_53397254	12	0.853293	0.366612
	132	15_54392552	12	0.82984	0.956025
	133	15_54390038	12	0.821186	0.473434
	134	15_53394674	12	0.817345	0.566516
	135	15_53395478	12	0.785923	0.908887
	136	15_57400520	12	0.784736	-0.28907
	137	15_53393439	12	0.781755	0.613337
	138	15_53395548	12	0.781157	0.626872
	139	15_54392274	12	0.781157	0.907
	140	14_54390602	12	0.779356	0.94436
	141	14_54393023	12	0.775125	0.248996
	142	14_54390038	12	0.759668	0.473434
	143	14_53395549	12	0.756509	0.661286
	144	14_54390327	12	0.750765	1.21008
	145	14_53395551	12	0.740363	0.684548
	146	15_53395657	12	0.72632	0.860393
	147	15_57401742	12	0.704007	0.602107
	148	14_59410170	12	0.678973	0.142059
	149	15_54393023	12	0.665112	0.248996
	150	15_53396310	12	0.644274	0.484936
	151	14_52373131	12	0.638489	0.208335
	152	14_52373125	12	0.628389	0.0270896
	153	15_57401628	12	0.605664	0.674305
	154	14_53397254	12	0.598426	0.366612
	155	14_53383425	12	0.589205	0.11259
	156	14_53395552	12	0.58452	1.413
	157	15_53395553	12	0.57883	1.39211
	158	15_49306457	12	0.571126	0.386011
	159	14_57402750	12	0.565257	-0.88436
	160	15_54392008	12	0.5613	-0.428101
	161	15_54393431	12	0.5613	1.10106
	162	14_53395478	12	0.557307	0.908887
	163	15_55390590	12	0.553276	-0.620705
	164	15_55400182	12	0.547159	-0.178127
	165	15_54394330	12	0.540955	0.00275935
	166	15_54390327	12	0.529345	1.21008
	167	14_58412212	12	0.515211	0.381654
	168	14_53396310	12	0.499458	0.484936
	169	14_58401763	12	0.469822	-0.752915
	170	14_56407600	12	0.466126	0.0145103
	171	14_56405396	12	0.454845	-1.4725
	172	14_53397267	12	0.448449	0.791435
	173	14_52373203	12	0.444565	-0.0118243
	174	14_54383673	12	0.428675	-1.15063
	175	15_53393448	12	0.425969	0.647359
	176	15_53394608	12	0.414973	0.782829
	177	15_54392466	12	0.414973	1.10363
	178	14_54390157	12	0.413579	-0.141355
	179	14_58412273	12	0.410777	0.457507
	180	15_54383673	12	0.403692	-1.15063
	181	15_54392177	12	0.39794	1.12864
	182	15_57400670	12	0.393575	-0.189241
	183	15_55401231	12	0.386202	-0.440261
	184	15_53394760	12	0.384712	-7.27933
	185	15_54393448	12	0.378701	0.669627
	186	15_53395552	12	0.356981	1.413
	187	15_54393369	12	0.356981	0.160495
	188	14_56404377	12	0.352183	-0.379612
	189	14_56405491	12	0.352183	-0.452612
	190	15_52373131	12	0.352183	0.208335
	191	15_53391249	12	0.350571	0.181055
	192	15_54394321	12	0.34733	0.00946044
	193	15_53395600	12	0.344065	-2.12666
	194	15_54405020	12	0.340775	0.768875
	195	15_53394558	12	0.332438	1.18748
	196	15_53383425	12	0.327359	0.11259
	197	15_55400062	12	0.323939	0.628699
	198	15_53394555	12	0.299217	1.28524
	199	15_57415025	12	0.290035	0.212127
	200	14_57414181	12	0.284431	0.132292
	201	14_57401619	12	0.278754	-0.193264
	202	14_58411024	12	0.278754	-0.477501
	203	15_52373125	12	0.273001	0.0270896
	204	15_54393462	12	0.273001	0.609035
	205	14_54396010	12	0.269124	-0.263579
	206	15_57416187	12	0.265211	0.173321
	207	15_53394204	12	0.245101	-0.383891
	208	15_55402029	12	0.232573	0.194593
	209	14_57416030	12	0.230449	-0.0776056
	210	14_54393369	12	0.228315	0.160495
	211	14_54392696	12	0.22617	0.761461
	212	15_54395091	12	0.219672	-0.366737
	213	14_54392008	12	0.213075	-0.428101
	214	14_59411104	12	0.210853	0.292249
	215	15_54393558	12	0.20862	0.979987
	216	15_54390013	12	0.206376	0.184199
	217	14_53390259	12	0.197281	0.243324
	218	15_52376138	12	0.194977	0.639756
	219	15_54396010	12	0.18799	-0.263579
	220	15_59416144	12	0.185637	-0.212906
	221	14_54405020	12	0.18089	0.768875
	222	14_55390590	12	0.18089	-0.620705
	223	15_55391537	12	0.18089	-1.59664
	224	14_54393495	12	0.173672	0.626776
	225	15_54397366	12	0.168792	-0.793336
	226	14_54393462	12	0.166331	0.609035
	227	15_52376278	12	0.166331	-0.250259
	228	15_54405092	12	0.166331	0.923289
	229	14_57416145	12	0.161368	0.260433
	230	15_54390157	12	0.161368	-0.141355
	231	15_54393079	12	0.151268	-0.221405
	232	15_58411047	12	0.148705	0.0405412
	233	14_55402029	12	0.146128	0.194593
	234	14_58412104	12	0.146128	0.48368
	235	14_54394321	12	0.138303	0.00946044
	236	15_54394566	12	0.133006	0.645184
	237	14_54393434	12	0.124939	0.480666
	238	14_52372299	12	0.119476	-0.386195
	239	14_54397366	12	0.113943	-0.793336
	240	14_60412291	12	0.113943	-0.45845
	241	15_54393495	12	0.113943	0.626776
	242	15_54392696	12	0.108339	0.761461
	243	15_55380719	12	0.108339	-0.607176
	244	14_53394608	12	0.10551	0.782829
	245	14_56392668	12	0.10551	-0.230286
	246	14_57402502	12	0.10551	-0.436734
	247	14_57415038	12	0.09691	0.208024
	248	15_55390621	12	0.09691	1.29121
	249	14_54390013	12	0.094005	0.184199
	250	14_58413282	12	0.0881361	0.161401
	251	14_59412184	12	0.0881361	0.295384
	252	15_57400552	12	0.0821868	-0.0722195
	253	14_54390098	12	0.0791812	-0.162609
	254	14_55400062	12	0.0761548	0.628699
	255	15_54395239	12	0.0731071	-0.231696
	256	15_57403633	12	0.0700379	-0.232835
	257	14_54393519	12	0.0638336	0.401918
	258	14_52376278	12	0.0606978	-0.250259
	259	14_54393448	12	0.0606978	0.669627
	260	15_55391305	12	0.0606978	-0.246846
	261	15_54393519	12	0.0575393	0.401918
	262	14_52376138	12	0.0511525	0.639756
	263	15_54397065	12	0.0511525	-0.593443
	264	14_54394566	12	0.0413927	0.645184
	265	14_54394331	12	0.03809	0.325624
	266	15_54393770	12	0.03809	0.729325
	267	15_54394748	12	0.03809	0.643909
	268	14_54393558	12	0.0314085	0.979987
	269	14_55390621	12	0.0314085	1.29121
	270	14_55401049	12	0.0314085	0.57658
	271	15_54393434	12	0.0280287	0.480666
	272	14_54386469	12	0.0246225	-0.42657
	273	15_53393461	12	0.0246225	0.396193
	274	15_54394331	12	0.0177288	0.325624
	275	15_54393461	12	0.0142404	0.593379
	276	14_54393770	12	0.0107239	0.729325
	277	14_54395091	12	0.0107239	-0.366737
	278	14_58401765	12	0.0107239	-0.683806
	279	15_54396528	12	0.0107239	0.13042
	280	15_55390599	12	0.0107239	-0.654428
	281	14_54395239	12	0	-0.231696
	282	14_55400182	12	-0.00363428	-0.178127
	283	15_55394749	12	-0.00729924	-0.604051
	284	14_55380718	12	-0.0109954	-0.0939662
	285	14_59410059	12	-0.0109954	0.506737
	286	15_57407752	12	-0.0109954	0.0499552
	287	15_53394710	12	-0.0147233	1.19311
	288	14_54395222	12	-0.0261028	-1.00382
	289	14_55403100	12	-0.0261028	-0.0927012
	290	14_59410412	12	-0.0338583	-0.273872
	291	15_57402790	12	-0.0338583	-0.0717082
	292	15_57404524	12	-0.0338583	-1.08335
	293	15_55403100	12	-0.0417547	-0.0927012
	294	14_55391537	12	-0.0457575	-1.59664
	295	15_52375198	12	-0.0457575	-0.187419
	296	15_54394666	12	-0.0457575	0.492901
	297	15_57405637	12	-0.0497975	-0.586025
	298	14_53394256	12	-0.0538754	-0.496404
	299	14_54393461	12	-0.0538754	0.593379
	300	15_53395430	12	-0.0538754	-0.192624
	301	15_54381732	12	-0.0579919	-1.05145
	302	14_54394748	12	-0.0621479	0.643909
	303	15_54390098	12	-0.066344	-0.162609
	304	14_57415204	12	-0.0705811	0.129728
	305	14_58414049	12	-0.0705811	0.639106
	306	15_55380718	12	-0.0705811	-0.0939662
	307	15_52321316	12	-0.0791812	0.0857966
	308	15_52373437	12	-0.0791812	-0.275442
	309	14_54393079	12	-0.0835461	-0.221405
	310	14_54394330	12	-0.0835461	0.00275935
	311	14_54397065	12	-0.0835461	-0.593443
	312	14_55401231	12	-0.0835461	-0.440261
	313	14_56393701	12	-0.0835461	-0.570107
	314	14_59410110	12	-0.0835461	0.931564
	315	15_53395293	12	-0.0835461	0.794369
	316	14_54394666	12	-0.0879552	0.492901
	317	14_54394694	12	-0.0879552	0.41111
	318	14_59411262	12	-0.09691	-0.734787
	319	15_53395189	12	-0.09691	0.0184604
	320	15_54394694	12	-0.101458	0.41111
	321	14_55404040	12	-0.106053	-0.154892
	322	15_54395222	12	-0.106053	-1.00382
	323	14_54405092	12	-0.110698	0.923289
	324	14_59412122	12	-0.110698	0.588356
	325	15_57403539	12	-0.110698	-0.337754
	326	15_55404040	12	-0.115393	-0.154892
	327	15_50304520	12	-0.12014	-0.199278
	328	15_53397267	12	-0.12014	0.791435
	329	15_54386469	12	-0.12014	-0.42657
	330	14_52375198	12	-0.124939	-0.187419
	331	14_53396264	12	-0.124939	0.0981573
	332	15_53396264	12	-0.124939	0.0981573
	333	15_52373203	12	-0.134699	-0.0118243
	334	15_58410141	12	-0.134699	0.48642
	335	14_52321316	12	-0.139662	0.0857966
	336	14_58416102	12	-0.139662	0.111262
	337	14_55402004	12	-0.149762	0.552661
	338	15_53393394	12	-0.149762	0.829826
	339	15_53394265	12	-0.149762	-0.058925
	340	15_57403555	12	-0.149762	-0.16014
	341	14_55403141	12	-0.154902	-0.172293
	342	15_55402004	12	-0.154902	0.552661
	343	14_54396781	12	-0.160103	0.785606
	344	14_55380719	12	-0.160103	-0.607176
	345	15_57402594	12	-0.160103	-0.200729
	346	15_53387722	12	-0.165367	-1.89589
	347	15_53394171	12	-0.165367	-0.885685
	348	14_58415155	12	-0.170696	0.67713
	349	15_53394275	12	-0.170696	-0.633676
	350	15_53396203	12	-0.170696	0.461298
	351	15_53394256	12	-0.176091	-0.496404
	352	15_59413135	12	-0.176091	0.111048
	353	15_53395067	12	-0.181554	-1.03976
	354	15_54396781	12	-0.181554	0.785606
	355	15_55403141	12	-0.181554	-0.172293
	356	14_58401766	12	-0.187087	-0.679634
	357	14_58417386	12	-0.187087	-0.198861
	358	14_59403796	12	-0.187087	-0.223756
	359	15_53394322	12	-0.187087	0.717623
	360	15_55401049	12	-0.187087	0.57658
	361	14_55380761	12	-0.192691	-0.380087
	362	14_55390599	12	-0.192691	-0.654428
	363	15_53394174	12	-0.192691	-0.51922
	364	15_57402656	12	-0.192691	-0.245762
	365	15_57402716	12	-0.192691	-0.130469
	366	15_57403520	12	-0.192691	-0.414945
	367	15_50335404	12	-0.198368	-1.19874
	368	15_52320414	12	-0.198368	0.0927604
	369	15_53395204	12	-0.198368	-0.664222
	370	15_53395463	12	-0.198368	1.28053
	371	15_57403586	12	-0.198368	-0.897807
	372	14_53384452	12	-0.20412	-0.697036
	373	14_53392229	12	-0.20412	-0.0999276
	374	14_53395204	12	-0.20412	-0.664222
	375	14_57402542	12	-0.20412	-0.253515
	376	14_57416138	12	-0.20412	0.183899
	377	15_57402595	12	-0.20995	-0.209079
	378	15_57403610	12	-0.20995	-0.948205
	379	14_55391305	12	-0.215858	-0.246846
	380	14_55394749	12	-0.215858	-0.604051
	381	15_52372299	12	-0.215858	-0.386195
	382	15_54397174	12	-0.215858	-1.21296
	383	15_57403572	12	-0.215858	-0.20097
	384	15_57405615	12	-0.215858	-0.603872
	385	14_51322147	12	-0.221849	-0.249284
	386	14_51322155	12	-0.221849	-0.236236
	387	14_51322174	12	-0.221849	-0.191205
	388	14_51323069	12	-0.221849	-0.0419417
	389	14_51341313	12	-0.221849	-0.0920028
	390	14_52320414	12	-0.221849	0.0927604
	391	14_52351570	12	-0.221849	0.199151
	392	14_52373414	12	-0.221849	-0.32632
	393	14_52373491	12	-0.221849	-0.23512
	394	14_52373592	12	-0.221849	-0.371933
	395	14_52375199	12	-0.221849	-0.314277
	396	14_53387744	12	-0.221849	-1.68631
	397	14_53393203	12	-0.221849	-0.224928
	398	14_54381732	12	-0.221849	-1.05145
	399	14_54391051	12	-0.221849	-1.01618
	400	14_54396528	12	-0.221849	0.13042
	401	14_54397765	12	-0.221849	0.832758
	402	14_55381197	12	-0.221849	-0.412386
	403	14_55392451	12	-0.221849	-2.06001
	404	14_55392575	12	-0.221849	-2.09438
	405	14_55393214	12	-0.221849	-2.21926
	406	14_58413007	12	-0.221849	-0.0684625
	407	14_58413033	12	-0.221849	-0.383429
	408	14_58414008	12	-0.221849	-0.0783986
	409	14_58416048	12	-0.221849	0.411177
	410	14_58417033	12	-0.221849	0.204177
	411	14_59404725	12	-0.221849	-0.533841
	412	14_59404736	12	-0.221849	-0.275266
	413	14_59405699	12	-0.221849	-1.94312
	414	14_59405726	12	-0.221849	-0.814993
	415	14_59410063	12	-0.221849	0.0735388
	416	14_59411143	12	-0.221849	-0.364761
	417	14_59411171	12	-0.221849	0.42
	418	14_59412125	12	-0.221849	0.185462
	419	14_59417126	12	-0.221849	0.230341
	420	14_63416784	12	-0.221849	-1.15331
	421	14_64401376	12	-0.221849	-0.760404
	422	14_64444219	12	-0.221849	-2.20007
	423	14_65416567	12	-0.221849	-1.1698
	424	14_65435607	12	-0.221849	-0.750895
	425	14_65437707	12	-0.221849	-0.424009
	426	14_65440416	12	-0.221849	-1.38302
	427	14_65445097	12	-0.221849	-1.46765
	428	14_65446191	12	-0.221849	-0.944505
	429	14_66432447	12	-0.221849	-0.881485
	430	14_66434211	12	-0.221849	-1.83975
	431	14_66434254	12	-0.221849	-1.88759
	432	14_66440221	12	-0.221849	-1.20638
	433	15_49306796	12	-0.221849	-0.0447371
	434	15_50301518	12	-0.221849	-0.257927
	435	15_51322147	12	-0.221849	-0.277238
	436	15_51322155	12	-0.221849	-0.236236
	437	15_51322174	12	-0.221849	-0.191205
	438	15_51323069	12	-0.221849	-0.0419417
	439	15_51341313	12	-0.221849	-0.0920028
	440	15_52350738	12	-0.221849	0.601431
	441	15_52351570	12	-0.221849	0.199151
	442	15_52373414	12	-0.221849	-0.32632
	443	15_52373491	12	-0.221849	-0.23512
	444	15_52373592	12	-0.221849	-0.371933
	445	15_52374599	12	-0.221849	-0.478752
	446	15_52375199	12	-0.221849	-0.314277
	447	15_53377671	12	-0.221849	-4.26652
	448	15_53384452	12	-0.221849	-0.697036
	449	15_53393203	12	-0.221849	-0.224928
	450	15_54397765	12	-0.221849	0.832758
	451	15_55380761	12	-0.221849	-0.380087
	452	15_55381197	12	-0.221849	-0.412386
	453	15_55392451	12	-0.221849	-2.06001
	454	15_55392575	12	-0.221849	-2.09438
	455	15_57402768	12	-0.221849	0.508002
	456	15_57403615	12	-0.221849	1.0918
	457	15_58402783	12	-0.221849	-1.79016
	458	15_58405743	12	-0.221849	-2.5401
	459	15_58406785	12	-0.221849	-1.58707
	460	15_58410160	12	-0.221849	0.449868
	461	15_58412210	12	-0.221849	-0.296963
	462	15_58413134	12	-0.221849	0.077617
	463	15_58416130	12	-0.221849	-0.122024
	464	15_58417140	12	-0.221849	-0.0883892
	465	15_59401777	12	-0.221849	-3.84991
	466	15_59410215	12	-0.221849	-0.351169
	467	15_59412163	12	-0.221849	1.13593
	468	15_59414021	12	-0.221849	-0.0601791
	469	15_59414156	12	-0.221849	-1.64909
	470	15_59415101	12	-0.221849	-0.0802515
	471	15_59415278	12	-0.221849	-1.60096
	472	15_59415299	12	-0.221849	-1.72667
	473	14_57417282	12	-0.240332	-0.753309
	474	14_57416214	12	-0.323306	-0.8266
	475	14_57402740	12	-0.39794	-0.2676
	476	14_57402715	12	-0.69897	-0.297912
	477	14_57402752	12	-0.823909	-0.148441
	478	14_58401506	12	-0.90309	-0.60695
	479	15_57406581	11	-0.221849	-1.96013
	480	14_53407458	10	1.93318	0.392943
	481	15_53407458	10	1.5791	0.392943
	482	14_52372015	10	0.642465	0.879298
	483	15_58412131	10	0.32838	0.103888
	484	15_58401792	10	0.130334	-0.380888
	485	15_57401761	10	0.0791812	0.432626
	486	14_53377671	10	0.0569049	-4.19314
	487	15_56407444	10	-0.130768	-1.25573
	488	15_58402790	10	-0.154902	-1.62399
	489	15_57407502	10	-0.167491	-1.40651
	490	14_52373437	9	0.257945	-0.313967
	491	14_50335404	9	-0.134699	-1.11168
	492	14_52374599	9	-0.221849	-0.494331
	493	14_54397174	9	-0.221849	-1.1831
	494	14_55391063	9	-0.221849	-1.29367
	495	14_56391757	9	-0.221849	-1.88615
	496	14_56403180	9	-0.221849	-1.19024
	497	15_55391063	9	-0.221849	-1.29367
	498	15_59414148	9	-0.221849	-1.24396
	499	15_54384748	8	1.18823	1.26792
	500	15_52361009	8	1.14806	0.573362
	501	15_53395656	8	1.0304	1.55868
	502	15_54393066	8	0.918424	0.928681
	503	15_53393503	8	0.860338	0.605489
	504	15_53392559	8	0.814581	0.453592
	505	15_54383796	8	0.790637	0.314793
	506	14_53395656	8	0.586868	1.55868
	507	15_52364595	8	0.569666	0.130755
	508	15_53394743	8	0.547159	1.27607
	509	14_52364595	8	0.477121	0.130755
	510	15_52366469	8	0.389166	0.571657
	511	14_53396711	8	0.371068	1.26608
	512	14_53382389	8	0.364082	0.163821
	513	15_58415184	8	0.342423	0.441238
	514	15_53393472	8	0.306425	0.833617
	515	14_53394743	8	0.273001	1.27607
	516	14_53406389	8	0.236789	-0.226331
	517	15_54392327	8	0.224015	0.381389
	518	14_53406121	8	0.210853	-0.0636784
	519	14_52351316	8	0.197281	0.822409
	520	14_53393503	8	0.179695	0.605489
	521	15_54384666	8	0.179695	-0.695065
	522	15_53396711	8	0.176091	1.26608
	523	14_53392559	8	0.172457	0.453592
	524	15_54393424	8	0.168792	0.628733
	525	15_53382389	8	0.122216	0.163821
	526	15_53370136	8	0.101231	0.639442
	527	15_54391576	8	0.0559514	0.319834
	528	15_54393115	8	0.0413927	0.23068
	529	14_53393472	8	0.0314085	0.833617
	530	14_54393752	8	0.0107239	-0.116481
	531	15_54392535	8	0.0107239	0.555421
	532	15_54394320	8	0.0107239	0.0422955
	533	14_54393029	8	0	0.29298
	534	15_52351405	8	-0.0397671	0.159284
	535	14_52367578	8	-0.0579919	-0.054068
	536	15_52354631	8	-0.0770152	-0.571498
	537	14_54392087	8	-0.110698	0.101174
	538	15_52376383	8	-0.110698	-0.375599
	539	15_53372195	8	-0.110698	-0.275441
	540	14_53360775	8	-0.124939	-0.464353
	541	14_54391576	8	-0.154902	0.319834
	542	14_54392327	8	-0.154902	0.381389
	543	15_57402781	8	-0.162727	-0.11871
	544	14_55392056	8	-0.187087	-2.33665
	545	15_55392056	8	-0.187087	-2.33665
	546	14_54380056	8	-0.19552	0.23653
	547	15_53370240	8	-0.19552	0.679603
	548	15_53406121	8	-0.20412	-0.0636784
	549	14_52351353	8	-0.221849	0.205365
	550	14_52351405	8	-0.221849	0.159284
	551	14_52352323	8	-0.221849	0.397078
	552	14_54392535	8	-0.221849	0.555421
	553	14_54393115	8	-0.221849	0.23068
	554	14_54393424	8	-0.221849	0.628733
	555	14_54394320	8	-0.221849	0.0422955
	556	14_54406256	8	-0.221849	0.00150755
	557	14_55392094	8	-0.221849	-3.34438
	558	15_50354789	8	-0.221849	-0.781853
	559	15_52367578	8	-0.221849	-0.054068
	560	15_53360775	8	-0.221849	-0.464353
	561	15_53372422	8	-0.221849	-0.809394
	562	15_54380056	8	-0.221849	0.23653
	563	15_54392087	8	-0.221849	0.101174
	564	15_54393029	8	-0.221849	0.29298
	565	15_55392094	8	-0.221849	-3.34438
	566	15_57406469	8	-0.221849	-3.92307
	567	15_57406479	8	-0.221849	-3.94234
	568	15_54406256	8	-0.312025	0.00150755
	569	15_53406389	8	-0.411728	-0.226331
	570	15_52351316	7	0.561442	0.840349
	571	15_52351353	7	-0.221849	0.17549
	572	15_52352323	7	-0.221849	0.363233
	573	15_53396523	6	1.75714	-1.81496
	574	13_54393303	6	1.6516	0.433543
	575	14_54392729	6	1.59106	0.635279
	576	15_54401480	6	1.53761	0.616607
	577	15_53396507	6	1.48667	0.97741
	578	14_54401410	6	1.46489	0.451905
	579	15_53396537	6	1.43669	1.10475
	580	14_54401480	6	1.42597	0.616607
	581	14_54390735	6	1.39005	0.868292
	582	14_54400422	6	1.38798	0.75323
	583	14_54400480	6	1.37658	0.564023
	584	15_54401410	6	1.33779	0.451905
	585	15_54392729	6	1.30356	0.635279
	586	15_54403481	6	1.26206	0.610861
	587	14_54403481	6	1.26166	0.610861
	588	15_53396569	6	1.23553	1.25339
	589	15_54390735	6	1.20457	0.868292
	590	14_53407036	6	1.18893	1.1451
	591	15_52351402	6	1.16781	0.812544
	592	15_53396428	6	1.16435	1.02005
	593	13_54392552	6	1.14664	0.855673
	594	15_52351581	6	1.1346	0.194948
	595	15_54401298	6	1.12764	0.669272
	596	13_54393431	6	1.0998	0.88167
	597	15_54401294	6	1.07311	0.526406
	598	13_53395338	6	1.07188	0.347589
	599	15_53407036	6	1.0688	1.1451
	600	14_54401298	6	1.05817	0.669272
	601	13_54392466	6	1.04139	0.788244
	602	14_54401294	6	1.01494	0.526406
	603	15_54401332	6	1.00289	0.592711
	604	14_54390742	6	0.997823	0.571303
	605	15_53395592	6	0.989746	1.1711
	606	14_54391652	6	0.980761	0.840751
	607	14_53407230	6	0.966142	0.45133
	608	13_54393023	6	0.94939	-0.266416
	609	14_54393210	6	0.942008	0.63102
	610	14_54400211	6	0.939519	0.54494
	611	15_54406347	6	0.939519	0.250807
	612	15_54400480	6	0.919078	0.564023
	613	14_54401238	6	0.910269	0.581368
	614	14_54406316	6	0.908485	-0.0903476
	615	14_54401106	6	0.89487	0.765404
	616	15_54400422	6	0.893947	0.75323
	617	14_54403325	6	0.891166	0.566355
	618	14_54400442	6	0.873127	0.642165
	619	14_54400006	6	0.856326	0.625465
	620	14_54390703	6	0.841985	0.615948
	621	14_53407120	6	0.839897	0.569299
	622	15_54393210	6	0.837799	0.63102
	623	15_54391652	6	0.822822	0.840751
	624	14_54400017	6	0.819544	0.464641
	625	14_53397336	6	0.817345	0.485228
	626	15_54401292	6	0.769623	0.542662
	627	14_54406347	6	0.745595	0.250807
	628	15_53393352	6	0.711807	0.368829
	629	14_54401332	6	0.706149	0.592711
	630	13_54383673	6	0.701856	-1.02821
	631	14_54400165	6	0.69752	0.240751
	632	15_54400442	6	0.676694	0.642165
	633	14_54403343	6	0.675167	0.564323
	634	14_55401228	6	0.670555	-0.425549
	635	14_55400390	6	0.661181	-0.368284
	636	15_53407230	6	0.64673	0.45133
	637	15_53390299	6	0.628389	0.242692
	638	15_53407120	6	0.628389	0.569299
	639	15_54406407	6	0.626682	0.797549
	640	15_54400211	6	0.607455	0.54494
	641	15_54401238	6	0.60206	0.581368
	642	14_53407335	6	0.594761	0.832033
	643	14_55401279	6	0.594761	-0.458348
	644	15_59414058	6	0.592917	0.525778
	645	15_55401228	6	0.591065	-0.425549
	646	14_54401379	6	0.570154	0.535973
	647	14_54401412	6	0.566241	0.475057
	648	14_54406407	6	0.560305	0.797549
	649	15_54401106	6	0.556303	0.765404
	650	14_54401131	6	0.546131	0.691367
	651	14_54382675	6	0.498311	-1.33643
	652	15_54406316	6	0.48902	-0.0903476
	653	15_54400165	6	0.477121	0.240751
	654	14_54400288	6	0.472269	0.606408
	655	15_54403354	6	0.472269	0.943066
	656	14_54393741	6	0.467361	0.691905
	657	15_54401379	6	0.459895	0.535973
	658	14_54403354	6	0.452298	0.943066
	659	15_53393294	6	0.452298	-0.859541
	660	15_55400390	6	0.452298	-0.368284
	661	14_54405273	6	0.441957	0.0549426
	662	15_54405400	6	0.436693	1.18403
	663	14_54401292	6	0.423246	0.542662
	664	14_52351402	6	0.403692	0.812544
	665	14_53397357	6	0.403692	0.372099
	666	15_53393278	6	0.39211	0.757841
	667	15_53393279	6	0.377185	0.731553
	668	15_54390742	6	0.374137	0.571303
	669	15_54403325	6	0.374137	0.566355
	670	15_54403343	6	0.367977	0.564323
	671	14_53397433	6	0.355388	0.0208204
	672	15_54404379	6	0.352183	1.09537
	673	15_54401412	6	0.33912	0.475057
	674	15_54400006	6	0.322219	0.625465
	675	13_54395239	6	0.31527	-1.07874
	676	15_54401131	6	0.308209	0.691367
	677	15_54400017	6	0.304634	0.464641
	678	13_54395222	6	0.30103	-1.26425
	679	15_54391588	6	0.30103	0.493588
	680	14_53396474	6	0.297396	0.15406
	681	13_54396010	6	0.290035	-0.618241
	682	15_54393741	6	0.290035	0.691905
	683	15_55401279	6	0.290035	-0.458348
	684	14_53397422	6	0.282547	0.337385
	685	15_54390703	6	0.278754	0.615948
	686	15_53394320	6	0.274927	0.775544
	687	13_55380718	6	0.251233	-0.373383
	688	15_54400288	6	0.243038	0.606408
	689	13_54393079	6	0.238882	-0.351411
	690	15_54404416	6	0.234686	0.196569
	691	15_54382675	6	0.230449	-1.33643
	692	14_53396408	6	0.217484	0.272276
	693	14_53407423	6	0.217484	0.298492
	694	14_53407461	6	0.20862	0.599247
	695	14_54406257	6	0.199572	-0.0769665
	696	15_53392348	6	0.199572	1.34448
	697	14_54405400	6	0.146128	1.18403
	698	15_52350354	6	0.146128	0.726379
	699	13_54395091	6	0.113943	-0.58808
	700	15_53406024	6	0.09691	1.05737
	701	14_54404379	6	0.0910805	1.09537
	702	14_53397347	6	0.0543577	0.265643
	703	13_54397065	6	0.0347621	-0.955781
	704	14_54404416	6	0.0347621	0.196569
	705	15_54392623	6	0.0347621	0.869791
	706	14_54391342	6	0.0280287	-0.302426
	707	14_54403328	6	0.0280287	0.62345
	708	15_53394206	6	0.0142404	-0.454769
	709	15_60413294	6	0.00717858	-0.57868
	710	14_54391588	6	-0.0147233	0.493588
	711	15_53407335	6	-0.0222764	0.832033
	712	15_54392646	6	-0.0222764	0.631946
	713	15_54405273	6	-0.0538754	0.0549426
	714	15_55381759	6	-0.0705811	-1.25302
	715	15_53407461	6	-0.0791812	0.599247
	716	15_54403431	6	-0.0791812	0.550865
	717	13_54386469	6	-0.106053	-0.981417
	718	14_54392623	6	-0.124939	0.869791
	719	15_53393261	6	-0.124939	-0.595796
	720	13_55380719	6	-0.134699	-0.86513
	721	14_54392646	6	-0.134699	0.631946
	722	15_54393215	6	-0.134699	1.35531
	723	14_54391135	6	-0.144683	-0.436434
	724	15_53392229	6	-0.144683	-0.0530578
	725	15_50334272	6	-0.154902	-1.42253
	726	14_51327479	6	-0.165367	-0.0108064
	727	14_54403431	6	-0.165367	0.550865
	728	14_53395561	6	-0.176091	0.503034
	729	15_54403328	6	-0.176091	0.62345
	730	14_54390312	6	-0.187087	0.00934329
	731	15_54406257	6	-0.187087	-0.0769665
	732	14_52350354	6	-0.198368	0.726379
	733	14_54393768	6	-0.198368	0.557346
	734	14_54403430	6	-0.20995	0.569741
	735	14_55381759	6	-0.20995	-1.25302
	736	13_54381732	6	-0.221849	-1.6648
	737	14_52322536	6	-0.221849	-0.401187
	738	14_53397350	6	-0.221849	0.379351
	739	14_55391189	6	-0.221849	-0.919014
	740	14_55395169	6	-0.221849	-2.79146
	741	14_55397262	6	-0.221849	-3.26638
	742	14_55406328	6	-0.221849	-0.332008
	743	14_55407026	6	-0.221849	-1.52723
	744	14_56404007	6	-0.221849	-1.38917
	745	14_56404014	6	-0.221849	-1.2695
	746	14_64401375	6	-0.221849	-0.148266
	747	14_64401555	6	-0.221849	-0.659853
	748	14_64401744	6	-0.221849	-1.15366
	749	14_64402730	6	-0.221849	-1.17165
	750	14_64423371	6	-0.221849	-1.04458
	751	14_64446285	6	-0.221849	-0.724158
	752	14_65436154	6	-0.221849	-2.19193
	753	14_65437293	6	-0.221849	-2.94766
	754	14_66432025	6	-0.221849	-1.997
	755	15_50335216	6	-0.221849	-1.17202
	756	15_53407423	6	-0.221849	0.298492
	757	15_54393768	6	-0.221849	0.557346
	758	15_54403430	6	-0.221849	0.569741
	759	15_55391189	6	-0.221849	-0.919014
	760	15_55393214	6	-0.221849	-2.26755
	761	15_58417045	6	-0.221849	-0.128764
	762	15_54393752	6	-0.246672	-0.0791026
	763	15_56405491	5	0.570543	-0.489602
	764	15_56400382	5	0.534026	0.114182
	765	15_51327479	5	0.225309	-0.166677
	766	14_53406024	5	0.133539	1.11176
	767	15_52353539	5	-0.207608	0.269162
	768	15_52322536	5	-0.221849	-0.404802
	769	15_52354673	5	-0.221849	-0.306135
	770	14_53361646	4	2.30201	-0.0387196
	771	14_52366638	4	1.71559	1.23214
	772	15_52376065	4	1.68124	1.28592
	773	15_53396487	4	1.67715	0.902008
	774	15_56403482	4	1.64345	0.0979089
	775	15_53396604	4	1.59273	1.58
	776	14_53396379	4	1.51121	0.932915
	777	15_52366638	4	1.50277	1.23214
	778	14_52376030	4	1.48073	1.10736
	779	15_54393119	4	1.45864	1.05601
	780	14_54393187	4	1.43576	1.26117
	781	14_54393211	4	1.42488	1.29943
	782	14_52366781	4	1.41078	1.30034
	783	14_54380084	4	1.40611	-1.51189
	784	14_54393270	4	1.39489	1.36925
	785	15_53394783	4	1.39182	1.46451
	786	14_52376043	4	1.38471	1.18777
	787	14_53384504	4	1.38337	0.213796
	788	15_56392701	4	1.34341	-0.534238
	789	14_54393250	4	1.33796	1.3372
	790	15_54393166	4	1.33395	1.05944
	791	14_53394783	4	1.3248	1.89331
	792	15_52376043	4	1.3217	1.18777
	793	15_52367714	4	1.30643	1.39218
	794	15_53381694	4	1.30374	0.834512
	795	14_52366696	4	1.29776	1.33947
	796	15_51355498	4	1.27646	1.11378
	797	15_54393138	4	1.23172	1.04343
	798	15_54393187	4	1.23109	1.26117
	799	14_54391517	4	1.2266	1.34478
	800	15_54393270	4	1.2266	1.36925
	801	15_54393211	4	1.21683	1.29943
	802	15_52380004	4	1.19521	1.637
	803	15_51357415	4	1.18682	1.11054
	804	14_54393138	4	1.18469	1.04343
	805	14_54391309	4	1.17099	1.44159
	806	14_52380004	4	1.16435	1.637
	807	15_54391328	4	1.14768	1.52536
	808	15_53384504	4	1.14301	0.213796
	809	15_53394745	4	1.13434	1.61543
	810	15_54391309	4	1.12057	1.44159
	811	14_54394177	4	1.11893	1.10177
	812	15_58412296	4	1.11311	0.553284
	813	15_53394775	4	1.11143	1.91372
	814	14_54394106	4	1.1038	1.31981
	815	14_51387095	4	1.08189	1.36418
	816	14_53382388	4	1.08009	1.24755
	817	14_53393048	4	1.07918	-0.435888
	818	15_51356469	4	1.07828	1.29752
	819	14_53396604	4	1.07737	1.58
	820	15_51337446	4	1.07188	0.421015
	821	15_52384794	4	1.06819	0.76554
	822	14_52352515	4	1.06726	1.68858
	823	14_52385721	4	1.06633	1.31827
	824	15_53360765	4	1.05975	-0.621413
	825	14_52384794	4	1.04727	0.76554
	826	15_51347081	4	1.04139	0.792567
	827	15_52385721	4	1.03643	1.31827
	828	15_52380066	4	1.03543	1.30043
	829	15_54390538	4	1.03543	1.29448
	830	15_51357336	4	1.02735	1.19041
	831	15_56404387	4	1.02531	-0.318968
	832	15_50303633	4	1.01808	1.14291
	833	15_52384785	4	1.01703	1.2634
	834	15_53396304	4	1.01284	0.935176
	835	15_52366781	4	1.0086	1.30034
	836	14_52384785	4	1.0054	1.2634
	837	15_52352512	4	1.00325	0.230429
	838	15_56405359	4	1.00217	-0.396862
	839	15_52366696	4	0.996731	1.33947
	840	14_54393156	4	0.990117	1.05014
	841	14_53396617	4	0.985651	1.16728
	842	15_54393177	4	0.984527	1.21582
	843	14_53360525	4	0.980231	0.525209
	844	15_54391517	4	0.968483	1.34478
	845	15_54393250	4	0.959041	1.3372
	846	14_54391561	4	0.957847	1.42268
	847	15_53382388	4	0.953034	1.24755
	848	15_60413224	4	0.951823	-0.666174
	849	15_50332344	4	0.948168	-0.0583832
	850	14_51357415	4	0.946943	1.11054
	851	14_54394109	4	0.931966	1.3267
	852	15_50322445	4	0.922985	-0.0374312
	853	15_52350355	4	0.922985	0.734825
	854	14_52380066	4	0.919078	1.30043
	855	15_54394106	4	0.915136	1.31981
	856	15_54394109	4	0.915136	1.3267
	857	15_53396617	4	0.912488	1.16728
	858	15_54391561	4	0.90309	1.42268
	859	15_53396676	4	0.900367	1.02401
	860	14_53394784	4	0.89487	1.85912
	861	15_51336394	4	0.89487	0.462179
	862	14_53395742	4	0.887898	0.0461943
	863	15_52385751	4	0.886491	1.16734
	864	15_54404348	4	0.872156	0.838187
	865	14_52350355	4	0.863323	0.734825
	866	14_51355476	4	0.858838	1.03637
	867	15_53396748	4	0.852785	1.25028
	868	15_58412273	4	0.848189	0.457507
	869	14_53395638	4	0.841985	1.15764
	870	15_52352447	4	0.841985	0.532579
	871	14_51357356	4	0.838849	1.08005
	872	14_52386468	4	0.835691	0.743463
	873	15_53394784	4	0.835691	1.45349
	874	15_53397336	4	0.834103	0.85282
	875	14_53396748	4	0.827692	1.25028
	876	15_53396470	4	0.827692	0.986913
	877	14_51355498	4	0.826075	1.11378
	878	15_51387095	4	0.802774	1.36418
	879	15_53393048	4	0.801061	-0.435888
	880	14_52385751	4	0.790637	1.25738
	881	15_53395638	4	0.787106	1.15764
	882	15_52377005	4	0.78533	0.852563
	883	15_56403379	4	0.781755	0.40579
	884	14_51356489	4	0.778151	1.35677
	885	14_53394745	4	0.769008	1.8395
	886	15_50331385	4	0.769008	1.06483
	887	14_53360567	4	0.763053	0.783578
	888	15_54383716	4	0.761552	0.410022
	889	14_53384534	4	0.759668	-0.437226
	890	15_52385712	4	0.759668	0.954902
	891	14_51356499	4	0.755875	1.07463
	892	15_51337768	4	0.752048	0.983924
	893	15_53396695	4	0.750123	1.26764
	894	15_52386703	4	0.748188	1.57597
	895	14_51357336	4	0.724276	1.19041
	896	15_52352515	4	0.724276	1.68858
	897	15_53395561	4	0.724276	0.706989
	898	15_50303524	4	0.722222	1.07979
	899	15_54375679	4	0.722222	0.0466406
	900	14_54394139	4	0.720159	1.14535
	901	14_53395338	4	0.718086	0.576056
	902	15_56404377	4	0.711807	-0.379612
	903	14_53396320	4	0.696793	0.542461
	904	14_53382346	4	0.694605	0.159099
	905	15_52386468	4	0.694605	0.743463
	906	14_52352512	4	0.690196	0.230429
	907	15_51356439	4	0.687975	1.25107
	908	15_53383414	4	0.672098	0.369515
	909	15_54393039	4	0.669782	0.642242
	910	14_53395752	4	0.665112	0.0878569
	911	15_51355435	4	0.658011	1.05275
	912	15_52351423	4	0.658011	0.893767
	913	14_53383594	4	0.650793	-0.175785
	914	15_53384319	4	0.650793	0.0843362
	915	14_51356469	4	0.64836	1.29752
	916	15_54393156	4	0.645913	1.05014
	917	14_52385619	4	0.630936	1.14984
	918	14_53370094	4	0.628389	1.0478
	919	15_51357356	4	0.625827	1.08005
	920	15_51356409	4	0.623249	1.1294
	921	15_52366754	4	0.607455	0.497632
	922	15_60415384	4	0.607455	-0.262564
	923	15_52350499	4	0.596597	1.00203
	924	14_53396470	4	0.59384	0.986913
	925	15_52385619	4	0.59384	1.14984
	926	14_53396332	4	0.591065	0.451923
	927	15_51355476	4	0.591065	1.03637
	928	14_54375679	4	0.588272	0.0466406
	929	15_50303527	4	0.585461	0.971847
	930	15_52385705	4	0.585461	0.912716
	931	15_53392540	4	0.582631	1.03379
	932	15_53371010	4	0.576917	-0.616136
	933	14_52386435	4	0.574031	-0.0931914
	934	14_53396304	4	0.568202	0.935176
	935	14_53381694	4	0.565257	0.834512
	936	15_52350459	4	0.562293	0.814331
	937	15_52366639	4	0.562293	0.364618
	938	14_54384176	4	0.559308	0.443947
	939	15_56405338	4	0.559308	-1.06302
	940	14_52385712	4	0.556303	0.954902
	941	15_53395562	4	0.556303	0.736954
	942	14_53360585	4	0.544068	1.50934
	943	14_53375453	4	0.544068	-1.85572
	944	15_53383594	4	0.540955	-0.175785
	945	14_52384027	4	0.537819	-0.338795
	946	14_54390538	4	0.537819	1.29448
	947	14_54393039	4	0.534661	0.642242
	948	15_49306446	4	0.534661	0.510799
	949	14_53384319	4	0.528274	0.0843362
	950	14_50302404	4	0.525045	0.521086
	951	15_52350383	4	0.50515	-2.22044
	952	15_52377099	4	0.50515	0.565817
	953	15_54394130	4	0.50515	0.87149
	954	15_58415155	4	0.50515	0.67713
	955	15_58416102	4	0.498311	0.111262
	956	15_57401619	4	0.49485	-0.193264
	957	14_52366469	4	0.491362	0.229679
	958	14_54404348	4	0.491362	0.838187
	959	15_58401763	4	0.491362	-0.752915
	960	15_52350431	4	0.480725	1.23895
	961	15_53383734	4	0.480725	0.408402
	962	15_57416030	4	0.480725	-0.0776056
	963	15_52344112	4	0.473487	-0.168401
	964	15_54393432	4	0.469822	0.604567
	965	14_52386703	4	0.466126	1.69042
	966	15_56405396	4	0.462398	-1.4725
	967	14_53361549	4	0.449864	1.03783
	968	15_52344111	4	0.447158	0.0499597
	969	14_52351581	4	0.443263	0.195637
	970	14_54372786	4	0.439333	0.0346361
	971	14_54375747	4	0.439333	0.0890881
	972	15_54390511	4	0.439333	1.21512
	973	15_58412104	4	0.439333	0.48368
	974	15_52366745	4	0.435367	0.661471
	975	15_53382751	4	0.435367	0.652893
	976	15_58416048	4	0.431364	0.257951
	977	15_52351435	4	0.427324	1.00449
	978	14_53383723	4	0.414973	-0.0905871
	979	15_50304563	4	0.414973	0.20377
	980	15_52344084	4	0.40654	0.462382
	981	15_53383723	4	0.40654	-0.0905871
	982	14_53382751	4	0.402261	0.652893
	983	15_49306413	4	0.402261	0.580223
	984	15_56405379	4	0.402261	-0.841678
	985	14_53362701	4	0.39794	-0.538858
	986	14_53371000	4	0.39794	-0.26035
	987	14_53371010	4	0.39794	-0.616136
	988	14_53397306	4	0.393575	0.402192
	989	15_53396320	4	0.393575	0.542461
	990	15_53382346	4	0.380211	0.159099
	991	15_56407181	4	0.380211	0.273526
	992	15_54380084	4	0.371068	-1.51189
	993	14_53395701	4	0.366423	1.33238
	994	15_53397306	4	0.361728	0.402192
	995	15_53382627	4	0.356981	0.783489
	996	15_53396666	4	0.356981	1.04454
	997	15_59410170	4	0.356981	0.142059
	998	14_52385489	4	0.352183	-0.0279863
	999	14_53362782	4	0.352183	-0.608187
	1000	15_51357504	4	0.352183	0.933961
	1001	15_54384176	4	0.352183	0.443947
	1002	14_53376429	4	0.342423	-0.445817
	1003	15_50313113	4	0.342423	0.344633
	1004	14_54390511	4	0.337459	1.21512
	1005	14_51356439	4	0.332438	1.25107
	1006	14_51357309	4	0.332438	1.0377
	1007	15_52377068	4	0.332438	0.181961
	1008	14_53383734	4	0.327359	0.408402
	1009	15_53372309	4	0.327359	0.0285628
	1010	15_59412184	4	0.317018	0.295384
	1011	14_51355435	4	0.311754	1.05275
	1012	15_53373192	4	0.311754	-0.906802
	1013	15_52350388	4	0.306425	0.825082
	1014	15_54361104	4	0.306425	0.157272
	1015	13_53362701	4	0.30103	-0.538858
	1016	13_53365742	4	0.30103	-0.30842
	1017	13_53371058	4	0.30103	-0.564072
	1018	13_53372422	4	0.30103	-0.809394
	1019	14_53361668	4	0.30103	0.376223
	1020	14_53362618	4	0.30103	0.230556
	1021	14_53365707	4	0.30103	-0.633196
	1022	14_53365742	4	0.30103	-0.30842
	1023	14_53371058	4	0.30103	-0.564072
	1024	14_53372422	4	0.30103	-0.809394
	1025	15_54384175	4	0.30103	0.133925
	1026	15_54394139	4	0.30103	1.14535
	1027	14_53373407	4	0.290035	-0.8525
	1028	15_54394177	4	0.290035	1.10177
	1029	15_59405699	4	0.290035	-1.94312
	1030	14_51356409	4	0.284431	1.1294
	1031	15_52343180	4	0.284431	-0.205272
	1032	15_58412113	4	0.284431	0.619813
	1033	15_53396332	4	0.284431	0.451923
	1034	15_53360585	4	0.278754	1.50934
	1035	15_52331489	4	0.273001	-0.5948
	1036	14_52364578	4	0.267172	-0.149275
	1037	14_53396695	4	0.267172	1.26764
	1038	15_50325568	4	0.267172	0.911136
	1039	15_53395701	4	0.267172	1.33238
	1040	15_53360567	4	0.261263	0.783578
	1041	14_51357319	4	0.261263	1.02238
	1042	15_51357309	4	0.261263	1.0377
	1043	15_53395556	4	0.255273	0.685152
	1044	15_52386435	4	0.249198	-0.174732
	1045	14_53384346	4	0.243038	0.0552728
	1046	14_54374711	4	0.243038	-0.134572
	1047	14_54384252	4	0.236789	-0.064705
	1048	15_53360406	4	0.230449	1.29807
	1049	15_53397433	4	0.210853	0.387081
	1050	14_52373404	4	0.20412	-0.314028
	1051	15_53397357	4	0.20412	0.759564
	1052	14_52385705	4	0.197281	1.08042
	1053	14_53407110	4	0.197281	0.269863
	1054	15_53396474	4	0.190332	0.508891
	1055	14_53396676	4	0.18327	1.02401
	1056	15_51355425	4	0.18327	0.985178
	1057	15_52334584	4	0.18327	-0.426277
	1058	14_52350396	4	0.176091	0.784464
	1059	14_52351495	4	0.176091	0.380284
	1060	15_53360525	4	0.176091	0.525209
	1061	15_53395742	4	0.176091	0.0461943
	1062	15_58411024	4	0.176091	-0.477501
	1063	14_54372755	4	0.168792	0.0530893
	1064	15_53395338	4	0.168792	0.576056
	1065	14_53383414	4	0.161368	0.369515
	1066	15_53370123	4	0.161368	0.611231
	1067	15_54374711	4	0.161368	-0.134572
	1068	15_60412291	4	0.161368	-0.349791
	1069	14_52351326	4	0.153815	-1.14123
	1070	14_53397766	4	0.153815	0.00804617
	1071	15_51356499	4	0.153815	1.07463
	1072	15_54393451	4	0.153815	0.328798
	1073	15_59411104	4	0.153815	0.292111
	1074	14_54384175	4	0.146128	0.133925
	1075	15_54394073	4	0.146128	1.22416
	1076	15_59410110	4	0.146128	0.931564
	1077	14_52351315	4	0.138303	0.866572
	1078	15_52353324	4	0.138303	1.09438
	1079	15_54393527	4	0.138303	1.03541
	1080	15_51357319	4	0.130334	1.02238
	1081	15_52363510	4	0.130334	0.762163
	1082	15_58412212	4	0.130334	0.381654
	1083	15_50347501	4	0.122216	0.62904
	1084	14_53387722	4	0.113943	-1.89589
	1085	14_52387336	4	0.10551	-0.266633
	1086	14_55381301	4	0.10551	-0.13074
	1087	15_49323766	4	0.10551	-0.382347
	1088	14_52351486	4	0.0881361	0.322977
	1089	15_52353342	4	0.0881361	0.897039
	1090	15_52372348	4	0.0881361	0.259415
	1091	15_52377036	4	0.0881361	0.0732536
	1092	15_53395752	4	0.0881361	0.0878569
	1093	15_52377002	4	0.0791812	0.156788
	1094	15_53397422	4	0.0791812	0.71112
	1095	15_54384252	4	0.0791812	-0.064705
	1096	14_53382627	4	0.0700379	0.783489
	1097	15_52350396	4	0.0700379	0.787955
	1098	14_52350431	4	0.0606978	1.23895
	1099	14_54406403	4	0.0606978	0.26783
	1100	15_50347523	4	0.0606978	-0.501584
	1101	15_57402750	4	0.0606978	-0.88436
	1102	15_49306351	4	0.0511525	1.58906
	1103	15_52333450	4	0.0511525	-0.818593
	1104	15_53371075	4	0.0511525	-0.736204
	1105	15_54372707	4	0.0511525	-0.0254032
	1106	15_53371352	4	0.0413927	0.207032
	1107	15_54406400	4	0.0413927	0.213021
	1108	15_57402502	4	0.0413927	-0.436734
	1109	14_51352245	4	0.0314085	0.537165
	1110	15_51356489	4	0.0314085	1.35677
	1111	15_52353322	4	0.0314085	0.854918
	1112	15_52364578	4	0.0314085	-0.149275
	1113	15_54390312	4	0.0314085	0.635581
	1114	14_50337662	4	0.0211893	-1.03537
	1115	15_50300544	4	0.0211893	1.28332
	1116	15_52351486	4	0.0211893	0.322977
	1117	15_53384534	4	0.0211893	-0.437226
	1118	15_52351326	4	0.0211893	-1.14123
	1119	14_53377779	4	0.0107239	-0.131841
	1120	14_54404072	4	0.0107239	0.785061
	1121	14_55382352	4	0.0107239	-0.492505
	1122	15_52367388	4	0.0107239	-0.079422
	1123	15_53376429	4	0.0107239	-0.445817
	1124	14_52374103	4	0	0.252553
	1125	15_50302404	4	0	0.451606
	1126	15_52352587	4	0	0.547862
	1127	15_60414211	4	0	-1.26012
	1128	14_54393709	4	-0.0109954	0.504359
	1129	14_52352404	4	-0.0109954	0.275536
	1130	14_52397299	4	-0.0109954	0.658156
	1131	15_50300594	4	-0.0109954	0.695641
	1132	15_54375159	4	-0.0109954	-0.849105
	1133	15_59412122	4	-0.0109954	0.588356
	1134	14_53384077	4	-0.0222764	-1.88197
	1135	15_52351489	4	-0.0222764	1.08789
	1136	15_54380460	4	-0.0222764	-0.599768
	1137	15_57405277	4	-0.0222764	-0.19889
	1138	15_58401765	4	-0.0222764	-0.683806
	1139	14_52374154	4	-0.0338583	0.356178
	1140	14_52381250	4	-0.0338583	-0.0379972
	1141	14_54383304	4	-0.0338583	-0.215647
	1142	15_50303694	4	-0.0338583	1.49214
	1143	15_50322472	4	-0.0338583	-0.08894
	1144	15_52373404	4	-0.0338583	-0.314467
	1145	15_53372482	4	-0.0338583	-0.572569
	1146	15_57401454	4	-0.0338583	-0.532739
	1147	15_58401766	4	-0.0338583	-0.679634
	1148	14_53396666	4	-0.0457575	1.04454
	1149	15_50347514	4	-0.0457575	0.768039
	1150	15_52350472	4	-0.0457575	0.105308
	1151	15_52383259	4	-0.0457575	0.107041
	1152	15_54383297	4	-0.0457575	0.211093
	1153	15_50312193	4	-0.0457575	0.208052
	1154	15_58414049	4	-0.0457575	0.639106
	1155	14_52352351	4	-0.0579919	0.524726
	1156	14_54383297	4	-0.0579919	0.211093
	1157	14_54384222	4	-0.0579919	-0.224701
	1158	15_52352404	4	-0.0579919	0.275536
	1159	15_52354652	4	-0.0579919	-0.30386
	1160	15_54391135	4	-0.0579919	-0.152563
	1161	15_52354651	4	-0.0705811	-0.781659
	1162	15_52376390	4	-0.0705811	0.251742
	1163	15_53361549	4	-0.0705811	1.03783
	1164	15_54391342	4	-0.0705811	0.0308123
	1165	15_54407351	4	-0.0705811	-0.463567
	1166	15_59410412	4	-0.0705811	-0.273872
	1167	14_53360535	4	-0.0835461	0.426559
	1168	15_50304542	4	-0.0835461	-0.193193
	1169	15_50347429	4	-0.0835461	-0.766238
	1170	15_50347524	4	-0.0835461	-0.484663
	1171	15_53361510	4	-0.0835461	0.780881
	1172	15_53370094	4	-0.0835461	1.0478
	1173	15_54394295	4	-0.0835461	-0.114183
	1174	15_59403796	4	-0.0835461	-0.223756
	1175	14_52350388	4	-0.09691	0.825082
	1176	14_52366754	4	-0.09691	0.497632
	1177	14_54397737	4	-0.09691	-0.207457
	1178	15_54375212	4	-0.09691	-0.899187
	1179	15_54393426	4	-0.09691	0.62571
	1180	15_60416305	4	-0.09691	-0.117846
	1181	15_61400336	4	-0.09691	0.224426
	1182	14_52383785	4	-0.110698	0.201774
	1183	14_54377617	4	-0.110698	0.0154568
	1184	15_51367367	4	-0.110698	0.572118
	1185	15_52387486	4	-0.110698	-0.189321
	1186	15_53384346	4	-0.110698	0.0552728
	1187	15_54394064	4	-0.110698	-0.0623384
	1188	14_52375623	4	-0.124939	-0.531123
	1189	14_52387486	4	-0.124939	-0.309745
	1190	15_49307694	4	-0.124939	0.0356341
	1191	15_50300530	4	-0.124939	0.593633
	1192	15_52352563	4	-0.124939	0.203865
	1193	15_52352566	4	-0.124939	0.366844
	1194	15_52397299	4	-0.124939	0.658156
	1195	15_53390259	4	-0.124939	0.574014
	1196	15_54406403	4	-0.124939	0.26783
	1197	15_55392576	4	-0.124939	-1.65512
	1198	15_56405300	4	-0.124939	-0.757164
	1199	15_56407385	4	-0.124939	-1.13865
	1200	15_57400684	4	-0.124939	-0.0738292
	1201	15_57407229	4	-0.124939	0.182174
	1202	14_54372707	4	-0.139662	-0.0254032
	1203	15_51365598	4	-0.139662	1.24627
	1204	15_52352434	4	-0.139662	0.577419
	1205	15_53365707	4	-0.139662	-0.633196
	1206	15_53377779	4	-0.139662	-0.131841
	1207	15_53384077	4	-0.139662	-1.88197
	1208	15_55401101	4	-0.139662	0.343221
	1209	15_58413282	4	-0.139662	0.161401
	1210	14_51353478	4	-0.154902	0.0287468
	1211	14_52353342	4	-0.154902	0.897039
	1212	14_52372345	4	-0.154902	0.349766
	1213	14_54393426	4	-0.154902	0.62571
	1214	15_50304585	4	-0.154902	1.07456
	1215	15_51367406	4	-0.154902	-0.0476932
	1216	15_52331437	4	-0.154902	-0.574689
	1217	15_52361049	4	-0.154902	0.700253
	1218	15_53371470	4	-0.154902	-1.13491
	1219	15_54384222	4	-0.154902	-0.224701
	1220	15_54405495	4	-0.154902	0.259842
	1221	15_59412125	4	-0.154902	0.185462
	1222	14_52350459	4	-0.170696	0.814331
	1223	14_52352563	4	-0.170696	0.203865
	1224	14_52357437	4	-0.170696	-0.758019
	1225	14_52366639	4	-0.170696	0.364618
	1226	14_53394734	4	-0.170696	1.35124
	1227	15_51337545	4	-0.170696	0.2536
	1228	15_51367085	4	-0.170696	0.668295
	1229	15_51367470	4	-0.170696	0.477039
	1230	15_52350335	4	-0.170696	0.313094
	1231	15_52352351	4	-0.170696	0.524726
	1232	15_52362329	4	-0.170696	0.601665
	1233	15_52383785	4	-0.170696	0.201774
	1234	15_53375198	4	-0.170696	-0.852727
	1235	15_54372755	4	-0.170696	0.0530893
	1236	15_55381301	4	-0.170696	-0.13074
	1237	15_58392667	4	-0.170696	-0.198706
	1238	15_58414008	4	-0.170696	-0.0783986
	1239	15_59410059	4	-0.170696	0.506737
	1240	14_50356608	4	-0.187087	-0.904223
	1241	14_52350335	4	-0.187087	0.313094
	1242	14_52351435	4	-0.187087	1.00449
	1243	14_52351446	4	-0.187087	0.140782
	1244	14_52351489	4	-0.187087	1.08789
	1245	15_49323794	4	-0.187087	-0.172511
	1246	15_50301506	4	-0.187087	0.172968
	1247	15_52362440	4	-0.187087	0.680592
	1248	15_52376397	4	-0.187087	-0.349874
	1249	15_53360535	4	-0.187087	0.426559
	1250	15_53371058	4	-0.187087	-0.564072
	1251	15_53372345	4	-0.187087	-0.138104
	1252	15_57416214	4	-0.187087	-0.8266
	1253	14_51355425	4	-0.20412	0.985178
	1254	14_53360571	4	-0.20412	0.0562708
	1255	14_54380058	4	-0.20412	-0.335034
	1256	14_54380339	4	-0.20412	-0.177298
	1257	14_54405323	4	-0.20412	0.379361
	1258	15_52387336	4	-0.20412	-0.266633
	1259	15_53361646	4	-0.20412	-0.0387196
	1260	15_54372174	4	-0.20412	-0.274619
	1261	15_54380031	4	-0.20412	0.00932181
	1262	15_55371743	4	-0.20412	-0.374591
	1263	15_58413007	4	-0.20412	-0.0684625
	1264	15_61401374	4	-0.20412	0.366423
	1265	15_65437707	4	-0.20412	-0.424009
	1266	14_51340171	4	-0.221849	-0.551035
	1267	14_51351286	4	-0.221849	-0.108898
	1268	14_51353204	4	-0.221849	0.334078
	1269	14_52350472	4	-0.221849	0.105308
	1270	14_52350499	4	-0.221849	1.00203
	1271	14_52351354	4	-0.221849	0.860989
	1272	14_52352307	4	-0.221849	-0.925456
	1273	14_52352331	4	-0.221849	0.473761
	1274	14_52352434	4	-0.221849	0.577419
	1275	14_52352447	4	-0.221849	0.532579
	1276	14_52353322	4	-0.221849	0.854918
	1277	14_52353324	4	-0.221849	1.09438
	1278	14_52355570	4	-0.221849	0.0858969
	1279	14_52357255	4	-0.221849	-0.255832
	1280	14_52366745	4	-0.221849	0.661471
	1281	14_52370613	4	-0.221849	-0.369618
	1282	14_52371321	4	-0.221849	0.946796
	1283	14_52372624	4	-0.221849	-0.817047
	1284	14_52374521	4	-0.221849	-4.2855
	1285	14_52374594	4	-0.221849	-0.49976
	1286	14_52376383	4	-0.221849	-0.389607
	1287	14_52377002	4	-0.221849	0.156788
	1288	14_52377036	4	-0.221849	0.0732536
	1289	14_52377404	4	-0.221849	-0.301546
	1290	14_52377659	4	-0.221849	-1.44792
	1291	14_52377667	4	-0.221849	-0.245601
	1292	14_52382039	4	-0.221849	-0.771434
	1293	14_52382764	4	-0.221849	-0.178093
	1294	14_53361475	4	-0.221849	-0.338485
	1295	14_53371605	4	-0.221849	-0.100364
	1296	14_53371625	4	-0.221849	-0.0792644
	1297	14_53372607	4	-0.221849	-1.02996
	1298	14_53372623	4	-0.221849	-1.31329
	1299	14_53373728	4	-0.221849	-1.07651
	1300	14_53374746	4	-0.221849	0.207594
	1301	14_53377758	4	-0.221849	-0.139157
	1302	14_53381609	4	-0.221849	0.612775
	1303	14_53382779	4	-0.221849	-0.792572
	1304	14_53386169	4	-0.221849	0.303184
	1305	14_53395413	4	-0.221849	-0.643121
	1306	14_53406449	4	-0.221849	0.39511
	1307	14_53407359	4	-0.221849	0.52658
	1308	14_53407408	4	-0.221849	0.645341
	1309	14_54371589	4	-0.221849	-0.918354
	1310	14_54371733	4	-0.221849	-0.605889
	1311	14_54376614	4	-0.221849	-1.96786
	1312	14_54376657	4	-0.221849	-0.0427958
	1313	14_54380031	4	-0.221849	0.00932181
	1314	14_54380038	4	-0.221849	-0.131487
	1315	14_54380064	4	-0.221849	0.104371
	1316	14_54380065	4	-0.221849	0.147167
	1317	14_54380076	4	-0.221849	-1.61648
	1318	14_54380460	4	-0.221849	-0.599768
	1319	14_54380471	4	-0.221849	-0.660106
	1320	14_54381128	4	-0.221849	0.760887
	1321	14_54382338	4	-0.221849	-0.457935
	1322	14_54393432	4	-0.221849	0.604567
	1323	14_54393451	4	-0.221849	0.328798
	1324	14_54393527	4	-0.221849	1.03541
	1325	14_54394064	4	-0.221849	-0.0623384
	1326	14_54394295	4	-0.221849	-0.114183
	1327	14_54400169	4	-0.221849	0.761827
	1328	14_54400331	4	-0.221849	0.578973
	1329	14_54400415	4	-0.221849	0.52659
	1330	14_54403485	4	-0.221849	0.620754
	1331	14_54404441	4	-0.221849	0.183083
	1332	14_54405304	4	-0.221849	-0.104231
	1333	14_54405495	4	-0.221849	0.259842
	1334	14_54406400	4	-0.221849	0.213021
	1335	14_54407351	4	-0.221849	-0.463567
	1336	14_55371743	4	-0.221849	-0.374591
	1337	14_55381198	4	-0.221849	-0.405112
	1338	14_55392576	4	-0.221849	-1.65512
	1339	14_55395702	4	-0.221849	-2.24528
	1340	15_49323784	4	-0.221849	-0.651949
	1341	15_50304598	4	-0.221849	1.28808
	1342	15_50304604	4	-0.221849	1.17466
	1343	15_50306543	4	-0.221849	1.5149
	1344	15_50332334	4	-0.221849	-0.0658024
	1345	15_50332363	4	-0.221849	-0.367027
	1346	15_50333547	4	-0.221849	-0.170327
	1347	15_50337662	4	-0.221849	-0.89722
	1348	15_51336575	4	-0.221849	-0.38745
	1349	15_51337784	4	-0.221849	-0.440969
	1350	15_51340171	4	-0.221849	-0.551035
	1351	15_51353204	4	-0.221849	0.528675
	1352	15_51365552	4	-0.221849	-0.56567
	1353	15_51365594	4	-0.221849	-0.434331
	1354	15_51366456	4	-0.221849	-0.151189
	1355	15_52341038	4	-0.221849	-0.116958
	1356	15_52341162	4	-0.221849	-0.439649
	1357	15_52351354	4	-0.221849	0.860989
	1358	15_52351446	4	-0.221849	0.140782
	1359	15_52351495	4	-0.221849	0.380284
	1360	15_52352307	4	-0.221849	-0.925456
	1361	15_52352331	4	-0.221849	0.473761
	1362	15_52352576	4	-0.221849	0.263075
	1363	15_52353549	4	-0.221849	0.294121
	1364	15_52353660	4	-0.221849	-0.818514
	1365	15_52354599	4	-0.221849	-0.670841
	1366	15_52354611	4	-0.221849	-0.628645
	1367	15_52355570	4	-0.221849	0.0858969
	1368	15_52357151	4	-0.221849	0.44663
	1369	15_52357437	4	-0.221849	-0.758019
	1370	15_52370613	4	-0.221849	-0.369618
	1371	15_52371321	4	-0.221849	0.946796
	1372	15_52372345	4	-0.221849	0.349766
	1373	15_52372624	4	-0.221849	-0.817047
	1374	15_52374103	4	-0.221849	0.252553
	1375	15_52374154	4	-0.221849	0.356178
	1376	15_52374521	4	-0.221849	-4.27802
	1377	15_52374594	4	-0.221849	-0.184749
	1378	15_52375623	4	-0.221849	-0.531123
	1379	15_52376289	4	-0.221849	-0.245677
	1380	15_52377319	4	-0.221849	-0.449932
	1381	15_52377404	4	-0.221849	-0.301546
	1382	15_52377659	4	-0.221849	-1.44792
	1383	15_52377667	4	-0.221849	-0.245601
	1384	15_52381250	4	-0.221849	-0.0379972
	1385	15_52382039	4	-0.221849	-0.771434
	1386	15_52382764	4	-0.221849	-0.178093
	1387	15_52383277	4	-0.221849	0.151293
	1388	15_52384027	4	-0.221849	-0.338795
	1389	15_52384289	4	-0.221849	-0.480741
	1390	15_53350162	4	-0.221849	0.265979
	1391	15_53351107	4	-0.221849	0.190153
	1392	15_53360571	4	-0.221849	0.0562708
	1393	15_53360709	4	-0.221849	-0.375486
	1394	15_53361465	4	-0.221849	0.426693
	1395	15_53361475	4	-0.221849	-0.338485
	1396	15_53361668	4	-0.221849	0.376223
	1397	15_53362618	4	-0.221849	0.230556
	1398	15_53362701	4	-0.221849	-0.538858
	1399	15_53362782	4	-0.221849	-0.608187
	1400	15_53363316	4	-0.221849	-1.10379
	1401	15_53365742	4	-0.221849	-0.30842
	1402	15_53371000	4	-0.221849	-0.26035
	1403	15_53371276	4	-0.221849	-0.459832
	1404	15_53371333	4	-0.221849	0.268749
	1405	15_53371605	4	-0.221849	-0.100364
	1406	15_53371625	4	-0.221849	-0.0792644
	1407	15_53372607	4	-0.221849	-1.02996
	1408	15_53372623	4	-0.221849	-1.31329
	1409	15_53373407	4	-0.221849	-0.8525
	1410	15_53373728	4	-0.221849	-1.07651
	1411	15_53374746	4	-0.221849	0.207594
	1412	15_53375453	4	-0.221849	-1.85572
	1413	15_53377221	4	-0.221849	-0.830399
	1414	15_53377758	4	-0.221849	-0.139157
	1415	15_53381609	4	-0.221849	0.612775
	1416	15_53382779	4	-0.221849	-0.792572
	1417	15_53386169	4	-0.221849	0.303184
	1418	15_53394237	4	-0.221849	-0.392456
	1419	15_53394734	4	-0.221849	1.35124
	1420	15_53397347	4	-0.221849	0.735894
	1421	15_53397350	4	-0.221849	0.884508
	1422	15_54364720	4	-0.221849	-1.56461
	1423	15_54371109	4	-0.221849	-0.292638
	1424	15_54371589	4	-0.221849	-0.918354
	1425	15_54371719	4	-0.221849	0.599924
	1426	15_54371733	4	-0.221849	-0.605889
	1427	15_54372109	4	-0.221849	-0.0490045
	1428	15_54372184	4	-0.221849	-0.322096
	1429	15_54372210	4	-0.221849	-0.115145
	1430	15_54373068	4	-0.221849	-0.969399
	1431	15_54373258	4	-0.221849	-1.00392
	1432	15_54375747	4	-0.221849	0.0890881
	1433	15_54376614	4	-0.221849	-1.96786
	1434	15_54376657	4	-0.221849	-0.0427958
	1435	15_54377617	4	-0.221849	0.0154568
	1436	15_54377627	4	-0.221849	-0.523347
	1437	15_54380038	4	-0.221849	-0.131487
	1438	15_54380058	4	-0.221849	-0.335034
	1439	15_54380064	4	-0.221849	0.104371
	1440	15_54380065	4	-0.221849	0.147167
	1441	15_54380076	4	-0.221849	-1.61648
	1442	15_54380339	4	-0.221849	-0.177298
	1443	15_54380471	4	-0.221849	-0.660106
	1444	15_54381128	4	-0.221849	0.760887
	1445	15_54382338	4	-0.221849	-0.457935
	1446	15_54383304	4	-0.221849	-0.215647
	1447	15_54394005	4	-0.221849	-0.0399794
	1448	15_55381198	4	-0.221849	-0.405112
	1449	15_55382352	4	-0.221849	-0.492505
	1450	15_55395702	4	-0.221849	-2.24528
	1451	15_57390575	4	-0.221849	-1.22647
	1452	15_57400083	4	-0.221849	-0.135662
	1453	15_57400100	4	-0.221849	0.108241
	1454	15_57404264	4	-0.221849	-0.760283
	1455	15_58392605	4	-0.221849	0.0556785
	1456	15_58400235	4	-0.221849	-0.17168
	1457	15_58401106	4	-0.221849	-0.0196536
	1458	15_58413033	4	-0.221849	-0.383429
	1459	15_58417033	4	-0.221849	0.204177
	1460	15_58417386	4	-0.221849	-0.198861
	1461	15_59404725	4	-0.221849	-0.533841
	1462	15_59404736	4	-0.221849	-0.275266
	1463	15_59405726	4	-0.221849	-0.814993
	1464	15_59410063	4	-0.221849	0.0735388
	1465	15_59411143	4	-0.221849	-0.364761
	1466	15_59411171	4	-0.221849	0.42
	1467	15_59411262	4	-0.221849	-0.734787
	1468	15_59417126	4	-0.221849	0.230341
	1469	15_60401639	4	-0.221849	-0.902013
	1470	15_60407515	4	-0.221849	-2.1432
	1471	15_61410236	4	-0.221849	0.0424324
	1472	15_61411246	4	-0.221849	-0.453969
	1473	15_63405000	4	-0.221849	-1.29995
	1474	15_63416784	4	-0.221849	-1.15331
	1475	15_64401376	4	-0.221849	-0.760404
	1476	15_64444219	4	-0.221849	-2.20007
	1477	15_65435607	4	-0.221849	-0.750895
	1478	15_65440416	4	-0.221849	-1.38302
	1479	15_65445097	4	-0.221849	-1.46765
	1480	15_65445099	4	-0.221849	-0.239768
	1481	15_65446191	4	-0.221849	-0.944505
	1482	15_66432447	4	-0.221849	-0.881485
	1483	15_66434211	4	-0.221849	-1.83975
	1484	15_66434254	4	-0.221849	-1.88759
	1485	15_66440221	4	-0.221849	-1.20638
	1486	15_54404441	4	-0.259637	0.183083
	1487	15_56407600	4	-0.259637	0.0145103
	1488	15_50322403	4	-0.425969	0.633132
	1489	15_54405323	4	-0.425969	0.379361
	1490	15_54405304	4	-0.455932	-0.104231
	1491	15_57415038	4	-0.488117	0.208024
	1492	15_57402542	4	-0.522879	-0.253515
	1493	15_57416145	4	-0.522879	0.260433
	1494	15_57402752	4	-0.647817	-0.148441
	1495	14_53394237	4	-0.69897	-0.392456
	1496	15_57415204	4	-0.69897	0.129728
	1497	15_54400415	4	-0.823909	0.52659
	1498	15_57414181	4	-0.823909	0.132292
	1499	15_54403485	4	-0.90309	0.620754
	1500	15_57402740	4	-0.90309	-0.2676
	1501	15_52353722	4	-1	0.0215104
	1502	15_52353762	4	-1	0.0573814
	1503	15_52354702	4	-1	0.0910822
	1504	15_52354751	4	-1	0.0920857
	1505	15_52355734	4	-1	0.08813
	1506	15_52366068	4	-1	0.258032
	1507	15_53360073	4	-1	-0.343206
	1508	15_53360240	4	-1	-0.260467
	1509	15_53406449	4	-1	0.39511
	1510	15_53407359	4	-1	0.52658
	1511	15_53407408	4	-1	0.645341
	1512	15_54400169	4	-1	0.761827
	1513	15_54400331	4	-1	0.578973
	1514	15_56407451	4	-1	-1.34113
	1515	15_57402545	4	-1	-0.508111
	1516	15_57402715	4	-1	-0.297912
	1517	15_57416138	4	-1	0.183899
	1518	15_57417282	4	-1	-0.753309
	1519	15_58401506	4	-1	-0.60695
	1520	14_53396507	3	1.45281	1.237
	1521	14_53396428	3	1.44612	1.16722
	1522	15_53396379	3	1.42759	0.71848
	1523	14_53396569	3	1.40197	1.50156
	1524	14_53396537	3	1.35347	1.35362
	1525	13_54382675	3	1.31034	-1.20345
	1526	14_56400352	3	0.80618	0.0418094
	1527	14_56400299	3	0.799341	0.65739
	1528	14_54381261	3	0.462398	0.681488
	1529	15_56393701	3	0.441957	-0.466032
	1530	14_56400362	3	0.431364	0.0616891
	1531	15_56392668	3	0.213075	-0.0722677
	1532	15_55392054	3	0.124939	-2.95377
	1533	14_56401274	3	0.0791812	-0.0874474
	1534	15_54386038	3	0.0791812	-0.360313
	1535	13_55391189	3	0.0280287	-2.02557
	1536	14_52383259	3	0.0280287	0.225574
	1537	15_54372786	3	-0.0147233	-0.0016962
	1538	15_61403381	3	-0.0147233	0.0470883
	1539	13_50337662	3	-0.0457575	-1.01268
	1540	14_56401207	3	-0.0457575	0.693945
	1541	15_54404072	3	-0.0621479	0.691722
	1542	15_53407110	3	-0.0791812	0.269543
	1543	15_54374784	3	-0.0791812	-0.137055
	1544	14_56401009	3	-0.09691	0.48834
	1545	15_52351315	3	-0.09691	0.905685
	1546	15_52353596	3	-0.09691	0.100629
	1547	15_55380274	3	-0.09691	-0.397551
	1548	15_55382372	3	-0.134699	-0.585864
	1549	15_54373715	3	-0.176091	0.164391
	1550	14_52383277	3	-0.198368	0.269746
	1551	13_55381759	3	-0.221849	-1.92696
	1552	13_55393214	3	-0.221849	-2.32301
	1553	14_52384289	3	-0.221849	-0.365488
	1554	14_54371719	3	-0.221849	0.717561
	1555	14_54377627	3	-0.221849	-0.414622
	1556	14_54380366	3	-0.221849	-0.643987
	1557	14_55380378	3	-0.221849	-0.271483
	1558	14_55381479	3	-0.221849	-1.02339
	1559	14_55396432	3	-0.221849	-2.40296
	1560	14_55396653	3	-0.221849	-0.041939
	1561	14_55402310	3	-0.221849	-1.23705
	1562	14_55403352	3	-0.221849	-0.752671
	1563	14_55404279	3	-0.221849	0.000563782
	1564	14_55405102	3	-0.221849	-0.960426
	1565	14_55405167	3	-0.221849	-0.138979
	1566	14_55405194	3	-0.221849	-0.642765
	1567	14_55405364	3	-0.221849	-0.653785
	1568	14_55405373	3	-0.221849	-0.388853
	1569	14_55406321	3	-0.221849	0.190081
	1570	14_55407248	3	-0.221849	-0.202376
	1571	14_56390205	3	-0.221849	-1.1348
	1572	14_56391430	3	-0.221849	-1.41229
	1573	14_56391767	3	-0.221849	-2.03842
	1574	14_56392658	3	-0.221849	0.0364197
	1575	14_56392660	3	-0.221849	-1.50302
	1576	14_56392790	3	-0.221849	0.664355
	1577	14_56393605	3	-0.221849	0.918472
	1578	14_56393636	3	-0.221849	0.404486
	1579	14_56393668	3	-0.221849	0.283089
	1580	14_56401182	3	-0.221849	0.373243
	1581	14_56401268	3	-0.221849	-0.125501
	1582	14_56401382	3	-0.221849	-0.267519
	1583	14_56401425	3	-0.221849	-0.260929
	1584	14_56402012	3	-0.221849	-0.185871
	1585	14_56402034	3	-0.221849	0.500771
	1586	14_56403040	3	-0.221849	-2.2782
	1587	14_56403087	3	-0.221849	-1.03493
	1588	14_56403182	3	-0.221849	-0.890675
	1589	14_56403488	3	-0.221849	-1.16648
	1590	14_56404018	3	-0.221849	-1.41938
	1591	14_56404064	3	-0.221849	-1.45112
	1592	14_56405428	3	-0.221849	-1.08405
	1593	14_56405479	3	-0.221849	-1.25196
	1594	15_51366093	3	-0.221849	0.204268
	1595	15_52357255	3	-0.221849	-0.381042
	1596	15_53397766	3	-0.221849	0.0627892
	1597	15_54372761	3	-0.221849	-0.923586
	1598	15_54373764	3	-0.221849	-0.153112
	1599	15_54380366	3	-0.221849	-0.643987
	1600	15_54381261	3	-0.221849	0.681488
	1601	15_54387141	3	-0.221849	-0.512613
	1602	15_55380378	3	-0.221849	-0.271483
	1603	15_55381479	3	-0.221849	-1.02339
	1604	15_56391757	3	-0.221849	-1.88615
	1605	15_56403180	3	-0.221849	-1.19024
	1606	15_65416567	3	-0.221849	-0.911966
	1607	15_54393709	3	-0.30103	0.434347
	1608	15_52350423	2	1.47276	1.20975
	1609	15_52397390	2	1.3032	1.39241
	1610	15_52381181	2	1.23045	-0.152196
	1611	15_52351429	2	1.19312	-0.508672
	1612	15_52383310	2	1.12222	1.03609
	1613	15_58413112	2	1.11394	0.753743
	1614	15_52351381	2	1.06258	-0.0569659
	1615	14_53396487	2	1.05308	-0.489731
	1616	14_54390794	2	1.01912	0.675812
	1617	14_52385578	2	1.01494	1.10959
	1618	15_51333645	2	0.982271	0.462117
	1619	14_52361038	2	0.799341	0.591683
	1620	15_50347521	2	0.788875	-0.306723
	1621	14_52386511	2	0.78533	0.792624
	1622	15_53390239	2	0.781755	0.740886
	1623	14_52383310	2	0.778151	1.03609
	1624	15_54361164	2	0.763428	1.26495
	1625	15_54390794	2	0.763428	0.282859
	1626	14_52351429	2	0.752048	-0.508672
	1627	14_52385576	2	0.716003	1.16267
	1628	14_52350323	2	0.70757	0.325616
	1629	15_53404690	2	0.69897	0.332652
	1630	15_52381197	2	0.685742	1.23335
	1631	15_52352523	2	0.64836	0.240733
	1632	15_52351388	2	0.633468	-0.78185
	1633	15_52333386	2	0.612784	-1.58656
	1634	14_52361024	2	0.591065	0.533053
	1635	14_52385753	2	0.579784	0.46085
	1636	14_52385574	2	0.537819	1.04359
	1637	15_52385753	2	0.511883	-0.575445
	1638	15_52360303	2	0.491362	-0.40005
	1639	15_54401288	2	0.491362	0.484507
	1640	15_52350375	2	0.469822	0.787433
	1641	14_53407246	2	0.462398	0.335437
	1642	15_52361151	2	0.414973	0.52543
	1643	14_54392390	2	0.352183	0.312532
	1644	15_52343007	2	0.332438	0.188126
	1645	15_52361011	2	0.332438	0.483483
	1646	15_52361024	2	0.332438	0.533053
	1647	15_53407246	2	0.332438	-0.0880328
	1648	15_53367183	2	0.322219	1.14307
	1649	14_55380141	2	0.30103	0.647352
	1650	14_54393241	2	0.278754	1.16254
	1651	15_52361165	2	0.278754	0.770278
	1652	15_52350353	2	0.267172	0.823402
	1653	15_54360167	2	0.267172	-0.278038
	1654	14_52361009	2	0.255273	0.558891
	1655	15_52361038	2	0.255273	0.591683
	1656	15_53367166	2	0.243038	1.20052
	1657	15_52350365	2	0.230449	0.750919
	1658	15_53367175	2	0.217484	1.15742
	1659	15_52350323	2	0.20412	0.325616
	1660	15_52360194	2	0.190332	0.116047
	1661	15_53391340	2	0.176091	0.247601
	1662	15_53404685	2	0.161368	-0.125695
	1663	15_52386511	2	0.146128	0.90244
	1664	15_53367155	2	0.130334	1.2695
	1665	14_49315591	2	0.113943	-0.845122
	1666	15_50325579	2	0.113943	0.445736
	1667	15_52385489	2	0.113943	-0.330332
	1668	13_65437707	2	0.09691	-0.530402
	1669	14_52351388	2	0.09691	-0.78185
	1670	14_54393215	2	0.09691	1.35531
	1671	15_51365680	2	0.09691	-0.264229
	1672	15_52334620	2	0.09691	-0.245637
	1673	15_53406505	2	0.09691	-0.0452751
	1674	15_53367182	2	0.0791812	0.0951057
	1675	15_51313532	2	0.0791812	-0.976524
	1676	15_52332454	2	0.0791812	-0.852965
	1677	15_52334766	2	0.0791812	0.3099
	1678	15_54360113	2	0.0606978	0.181277
	1679	15_54393217	2	0.0606978	1.28723
	1680	15_50325643	2	0.0413927	0.542135
	1681	15_53351680	2	0.0211893	0.0570134
	1682	15_53331219	2	0	0.557495
	1683	15_52336548	2	-0.0222764	-0.565286
	1684	15_53367133	2	-0.0222764	0.662232
	1685	15_54393209	2	-0.0222764	1.25588
	1686	14_53404690	2	-0.0457575	0.332652
	1687	15_51337336	2	-0.0457575	-0.539427
	1688	15_52385576	2	-0.0457575	1.20834
	1689	13_64446285	2	-0.0705811	-0.721149
	1690	15_50346448	2	-0.0705811	0.666993
	1691	15_52385574	2	-0.09691	1.06656
	1692	15_53404157	2	-0.09691	0.657693
	1693	15_53404177	2	-0.09691	0.479463
	1694	15_54393241	2	-0.09691	1.16254
	1695	14_52350375	2	-0.124939	0.787433
	1696	15_51364312	2	-0.124939	-0.545505
	1697	15_54360175	2	-0.124939	-0.137663
	1698	15_64446285	2	-0.124939	-0.724158
	1699	13_65440416	2	-0.154902	-1.5558
	1700	15_52385578	2	-0.154902	1.2732
	1701	15_54393258	2	-0.154902	1.39102
	1702	13_64402730	2	-0.187087	-1.17165
	1703	14_51356580	2	-0.187087	1.0807
	1704	15_51365422	2	-0.187087	-0.909471
	1705	15_52360142	2	-0.187087	0.285204
	1706	15_52365561	2	-0.187087	-0.862369
	1707	15_53404195	2	-0.187087	0.445438
	1708	15_53406388	2	-0.187087	0.935924
	1709	15_54361173	2	-0.187087	0.131511
	1710	15_54362230	2	-0.187087	0.582457
	1711	15_64415366	2	-0.187087	0.325293
	1712	13_63416784	2	-0.221849	-0.756048
	1713	13_64401375	2	-0.221849	-0.148266
	1714	13_64401555	2	-0.221849	-0.659853
	1715	13_64401744	2	-0.221849	-1.15366
	1716	13_64423371	2	-0.221849	-1.28393
	1717	13_64444219	2	-0.221849	-2.36553
	1718	13_65416567	2	-0.221849	-0.787511
	1719	13_65435607	2	-0.221849	-1.39634
	1720	13_65436154	2	-0.221849	-2.19193
	1721	13_65437293	2	-0.221849	-2.94766
	1722	13_65445097	2	-0.221849	-1.65758
	1723	13_65446191	2	-0.221849	-0.978257
	1724	13_66432025	2	-0.221849	-2.17845
	1725	13_66432447	2	-0.221849	-1.32418
	1726	13_66434211	2	-0.221849	-2.15643
	1727	13_66434254	2	-0.221849	-2.21863
	1728	13_66440221	2	-0.221849	-1.34627
	1729	14_49307313	2	-0.221849	0.648889
	1730	14_51353313	2	-0.221849	-0.325933
	1731	14_51353582	2	-0.221849	-0.330006
	1732	14_53404157	2	-0.221849	0.657693
	1733	14_53404173	2	-0.221849	-0.0253524
	1734	14_53404177	2	-0.221849	0.479463
	1735	14_53404195	2	-0.221849	0.445438
	1736	14_53404685	2	-0.221849	-0.125695
	1737	14_53405104	2	-0.221849	0.607501
	1738	14_53406108	2	-0.221849	0.39527
	1739	14_53406235	2	-0.221849	1.01954
	1740	14_53406388	2	-0.221849	0.935924
	1741	14_53406470	2	-0.221849	1.01983
	1742	14_53406505	2	-0.221849	-0.0452751
	1743	15_49307313	2	-0.221849	0.648889
	1744	15_50312184	2	-0.221849	0.102179
	1745	15_50320530	2	-0.221849	0.604437
	1746	15_50345353	2	-0.221849	-1.04663
	1747	15_50356618	2	-0.221849	-1.24734
	1748	15_50364060	2	-0.221849	1.70001
	1749	15_50367082	2	-0.221849	-0.644074
	1750	15_51310474	2	-0.221849	0.0877085
	1751	15_51317663	2	-0.221849	-0.711681
	1752	15_51353313	2	-0.221849	-0.325933
	1753	15_51353582	2	-0.221849	-0.330006
	1754	15_51354515	2	-0.221849	-0.496042
	1755	15_51356580	2	-0.221849	1.0807
	1756	15_51357600	2	-0.221849	1.01148
	1757	15_51364398	2	-0.221849	-1.44779
	1758	15_51365510	2	-0.221849	-0.992293
	1759	15_51365532	2	-0.221849	-1.01259
	1760	15_51365557	2	-0.221849	-1.30656
	1761	15_52323256	2	-0.221849	-0.832438
	1762	15_52326776	2	-0.221849	0.316951
	1763	15_52330528	2	-0.221849	-0.689855
	1764	15_52330725	2	-0.221849	-0.414549
	1765	15_52336226	2	-0.221849	-1.20893
	1766	15_52337687	2	-0.221849	-0.663303
	1767	15_52341465	2	-0.221849	-0.0661483
	1768	15_52341626	2	-0.221849	0.433041
	1769	15_52347147	2	-0.221849	-0.552726
	1770	15_52351018	2	-0.221849	0.253906
	1771	15_52351571	2	-0.221849	0.196353
	1772	15_52351619	2	-0.221849	0.42714
	1773	15_52352657	2	-0.221849	-0.0715809
	1774	15_52352693	2	-0.221849	-0.0258991
	1775	15_52353557	2	-0.221849	-0.272494
	1776	15_52354080	2	-0.221849	0.0334603
	1777	15_52354514	2	-0.221849	0.308622
	1778	15_52354517	2	-0.221849	-1.99407
	1779	15_52357160	2	-0.221849	0.272142
	1780	15_52357178	2	-0.221849	0.143794
	1781	15_52365449	2	-0.221849	-0.148686
	1782	15_52365541	2	-0.221849	0.289349
	1783	15_53320642	2	-0.221849	0.138839
	1784	15_53330187	2	-0.221849	0.206307
	1785	15_53341603	2	-0.221849	0.319019
	1786	15_53342656	2	-0.221849	-0.442792
	1787	15_53351692	2	-0.221849	0.608659
	1788	15_53351731	2	-0.221849	0.0670775
	1789	15_53366193	2	-0.221849	0.510774
	1790	15_53366580	2	-0.221849	-0.969519
	1791	15_53404173	2	-0.221849	-0.0253524
	1792	15_53405104	2	-0.221849	0.607501
	1793	15_53406108	2	-0.221849	0.39527
	1794	15_53406235	2	-0.221849	1.01954
	1795	15_53406470	2	-0.221849	1.01983
	1796	15_54360387	2	-0.221849	0.705498
	1797	15_54360421	2	-0.221849	0.402361
	1798	15_54361231	2	-0.221849	0.726227
	1799	15_54362133	2	-0.221849	0.801494
	1800	15_54362142	2	-0.221849	0.75337
	1801	15_54392390	2	-0.221849	0.312532
	1802	15_54393218	2	-0.221849	1.33519
	1803	15_54394229	2	-0.221849	0.471581
	1804	15_55380141	2	-0.221849	-0.450176
	1805	15_55395169	2	-0.221849	-2.79146
	1806	15_55397262	2	-0.221849	-3.26638
	1807	15_55406328	2	-0.221849	-0.332008
	1808	15_55407026	2	-0.221849	-1.52723
	1809	15_56404007	2	-0.221849	-1.38917
	1810	15_56404014	2	-0.221849	-1.2695
	1811	15_63395721	2	-0.221849	-1.20916
	1812	15_64401375	2	-0.221849	-0.148266
	1813	15_64401555	2	-0.221849	-0.659853
	1814	15_64401744	2	-0.221849	-1.15366
	1815	15_64402730	2	-0.221849	-1.17165
	1816	15_64423371	2	-0.221849	-1.04458
	1817	15_65436154	2	-0.221849	-2.19193
	1818	15_65437293	2	-0.221849	-2.94766
	1819	15_66432025	2	-0.221849	-1.997
	1820	15_49315591	2	-0.346787	-0.278724
	1821	14_49316448	2	-0.39794	0.331566
	1822	14_50312184	2	-0.455932	0.102179
	1823	15_49316448	2	-0.455932	0.556056
	1824	15_50325566	2	-0.522879	0.565208
	1825	15_50325660	2	-0.522879	0.648023
	1826	15_50325639	2	-0.823909	0.415218
	1827	15_50326657	2	-1	-0.888139
	1828	15_52363421	2	-1	0.681027
	1829	15_53331607	2	-1	-0.526382
	1830	15_53331657	2	-1	0.160539
	1831	15_53331688	2	-1	0.116234
	1832	15_52365753	1	2.17609	1.06027
	1833	15_52350424	1	1.93952	1.28839
	1834	15_51357493	1	1.86332	1.25157
	1835	15_52350435	1	1.43136	1.28089
	1836	15_56400299	1	1.39794	0.65739
	1837	15_54392493	1	1.36173	1.55457
	1838	15_56400298	1	1.36173	0.546587
	1839	14_49316446	1	1.34242	0.287039
	1840	14_52365636	1	1.30103	0.314784
	1841	15_52366765	1	1.17609	1.18907
	1842	14_56394022	1	1.07918	-0.247999
	1843	13_52351402	1	0.968483	0.621978
	1844	13_51355476	1	0.963788	1.09576
	1845	15_56397015	1	0.908485	-0.995477
	1846	15_56400330	1	0.832509	0.138191
	1847	15_49313477	1	0.826075	0.658977
	1848	15_56401303	1	0.80618	-0.248642
	1849	13_52350388	1	0.78533	0.628031
	1850	15_56400352	1	0.778151	0.0418094
	1851	15_54360172	1	0.755875	-0.607817
	1852	15_49303613	1	0.70757	0.439935
	1853	15_56401313	1	0.672098	-0.22207
	1854	14_49313477	1	0.653213	0.658977
	1855	15_54361163	1	0.612784	-0.910998
	1856	15_56401425	1	0.579784	-0.260929
	1857	13_52350459	1	0.568202	0.729861
	1858	15_51352245	1	0.556303	-0.949042
	1859	13_51357415	1	0.518514	1.16686
	1860	15_56397006	1	0.518514	-0.857983
	1861	15_56403488	1	0.518514	-1.16648
	1862	14_54373715	1	0.50515	0.028306
	1863	15_56401207	1	0.477121	0.693945
	1864	14_55382372	1	0.447158	-0.530515
	1865	15_49303719	1	0.431364	0.162428
	1866	15_56405428	1	0.414973	-1.0333
	1867	15_56393668	1	0.39794	0.283089
	1868	15_65424160	1	0.39794	0.109505
	1869	15_49301530	1	0.380211	0.341553
	1870	15_48311452	1	0.361728	0.0834474
	1871	15_54360136	1	0.342423	0.440236
	1872	15_56395124	1	0.342423	-0.978544
	1873	15_49300593	1	0.322219	1.2079
	1874	15_49307006	1	0.322219	1.0375
	1875	15_49316446	1	0.322219	0.699344
	1876	14_53395713	1	0.30103	-0.286772
	1877	14_54387174	1	0.30103	-0.108557
	1878	13_51357319	1	0.278754	1.04114
	1879	15_54361128	1	0.278754	-1.30618
	1880	15_56396075	1	0.278754	-0.919805
	1881	15_49304514	1	0.255273	0.481019
	1882	14_56383755	1	0.230449	-0.407652
	1883	15_55385210	1	0.230449	-0.204764
	1884	15_56396077	1	0.230449	-0.654636
	1885	14_56393085	1	0.176091	0.218591
	1886	15_56393605	1	0.176091	0.918472
	1887	14_54373764	1	0.146128	-0.282631
	1888	15_49301610	1	0.146128	0.900184
	1889	15_49303467	1	0.146128	0.228054
	1890	15_55386776	1	0.146128	-0.591949
	1891	15_56403040	1	0.146128	-2.2782
	1892	15_56405479	1	0.146128	-1.25196
	1893	15_60403431	1	0.146128	0.462854
	1894	15_64416257	1	0.146128	0.788264
	1895	14_49313361	1	0.113943	-0.339939
	1896	14_54386038	1	0.113943	-0.230282
	1897	15_51353478	1	0.113943	-0.621225
	1898	15_55405373	1	0.113943	-0.388853
	1899	15_56400362	1	0.113943	0.0616891
	1900	15_49302612	1	0.0791812	-0.0713755
	1901	15_52353518	1	0.0791812	0.650949
	1902	15_56401274	1	0.0791812	-0.0874474
	1903	14_54374784	1	0.0413927	-0.195162
	1904	15_48307768	1	0.0413927	-1.44609
	1905	15_50291719	1	0.0413927	0.160667
	1906	15_51352194	1	0.0413927	0.170879
	1907	15_52354613	1	0.0413927	-1.53941
	1908	15_54360134	1	0.0413927	-0.286484
	1909	15_55405167	1	0.0413927	-0.566689
	1910	15_55407248	1	0.0413927	-0.202376
	1911	15_64416547	1	0.0413927	-0.469344
	1912	14_55380274	1	0	-0.397486
	1913	14_56395099	1	0	0.19256
	1914	15_47300730	1	0	0.598044
	1915	15_52342486	1	0	-1.26862
	1916	15_55396432	1	0	-2.40296
	1917	15_64414357	1	0	-1.10049
	1918	14_52350365	1	-0.0457575	0.900754
	1919	14_56393020	1	-0.0457575	0.382084
	1920	15_49300531	1	-0.0457575	1.07921
	1921	15_49302014	1	-0.0457575	0.310198
	1922	15_49307121	1	-0.0457575	1.03716
	1923	15_49313647	1	-0.0457575	-0.824298
	1924	15_55405364	1	-0.0457575	-0.653785
	1925	15_56381761	1	-0.0457575	-1.20731
	1926	15_56396122	1	-0.0457575	-1.22467
	1927	15_56401382	1	-0.0457575	-0.267519
	1928	15_56401417	1	-0.0457575	0.153989
	1929	15_59401358	1	-0.0457575	0.99545
	1930	15_64415189	1	-0.0457575	0.851815
	1931	15_49306003	1	-0.09691	0.719962
	1932	15_49306195	1	-0.09691	1.1526
	1933	15_51361050	1	-0.09691	-0.71968
	1934	15_52341658	1	-0.09691	-0.463967
	1935	15_56392790	1	-0.09691	0.664355
	1936	15_64414356	1	-0.09691	-0.728797
	1937	14_55384554	1	-0.154902	-0.77016
	1938	14_56382645	1	-0.154902	-1.72219
	1939	15_49303568	1	-0.154902	0.481486
	1940	15_49303578	1	-0.154902	0.47536
	1941	15_49312010	1	-0.154902	-0.250968
	1942	15_50290719	1	-0.154902	0.304892
	1943	15_51352191	1	-0.154902	1.61209
	1944	15_51355774	1	-0.154902	0.885963
	1945	15_52353641	1	-0.154902	-1.18628
	1946	15_54393272	1	-0.154902	1.61471
	1947	15_56382696	1	-0.154902	-1.22027
	1948	15_64433126	1	-0.154902	-1.59444
	1949	13_52351353	1	-0.221849	0.086013
	1950	13_52351570	1	-0.221849	0.234945
	1951	13_52352563	1	-0.221849	0.611252
	1952	13_64401376	1	-0.221849	-1.42201
	1953	14_47300730	1	-0.221849	0.598044
	1954	14_47300776	1	-0.221849	-0.683818
	1955	14_47310020	1	-0.221849	-0.112201
	1956	14_49306729	1	-0.221849	-0.325134
	1957	14_49307379	1	-0.221849	0.455587
	1958	14_49307389	1	-0.221849	0.474179
	1959	14_49307492	1	-0.221849	0.528085
	1960	14_49307774	1	-0.221849	-0.118135
	1961	14_49307792	1	-0.221849	0.178113
	1962	14_49311448	1	-0.221849	-0.356532
	1963	14_49313647	1	-0.221849	-0.824298
	1964	14_49313732	1	-0.221849	-0.567482
	1965	14_49315354	1	-0.221849	-0.115009
	1966	14_50300400	1	-0.221849	0.701278
	1967	14_50300422	1	-0.221849	0.657531
	1968	14_50354789	1	-0.221849	-1.21714
	1969	14_51353105	1	-0.221849	-1.09004
	1970	14_52351325	1	-0.221849	0.885911
	1971	14_52351393	1	-0.221849	-0.676303
	1972	14_52361028	1	-0.221849	-0.58941
	1973	14_53363316	1	-0.221849	-1.07768
	1974	14_54387141	1	-0.221849	-0.523225
	1975	14_54393272	1	-0.221849	1.61471
	1976	14_55382661	1	-0.221849	-2.3104
	1977	14_55383511	1	-0.221849	-1.01312
	1978	14_55383616	1	-0.221849	-2.05208
	1979	14_55384511	1	-0.221849	-0.762992
	1980	14_55385569	1	-0.221849	-1.07201
	1981	14_55385702	1	-0.221849	0.240297
	1982	14_55385723	1	-0.221849	-0.966374
	1983	14_55386694	1	-0.221849	-1.1116
	1984	14_55386778	1	-0.221849	-0.960656
	1985	14_55386786	1	-0.221849	-0.148473
	1986	14_55396054	1	-0.221849	-1.05997
	1987	14_56380660	1	-0.221849	-0.898285
	1988	14_56381636	1	-0.221849	-1.39331
	1989	14_56394053	1	-0.221849	-1.61464
	1990	14_56396006	1	-0.221849	0.0199824
	1991	14_56396021	1	-0.221849	-1.71175
	1992	14_56396051	1	-0.221849	-1.75584
	1993	15_47300776	1	-0.221849	-0.683818
	1994	15_47302618	1	-0.221849	-0.675549
	1995	15_47302628	1	-0.221849	-0.808743
	1996	15_47305290	1	-0.221849	0.442585
	1997	15_47305295	1	-0.221849	-0.000419375
[truncated: 205 more rows]
